# Supplementary material for: Gender-sensitive considerations of prehospital teamwork in critical situations
Source: Philos Ethics Humanit Med. 2024 Mar 20;19:3. doi: 10.1186/s13010-024-00153-z (PMC10953181; doi:10.1186/s13010-024-00153-z)
Supplement: Supplementary file 1 — Supplementary Material 1. [file 13010_2024_153_MOESM1_ESM.xlsx]

## Sheet: umfrageonline-638820
_Antwort-ID	Resume-Code	Start	Datum und Zeit	Teilnahmestatus	1. Ich bin damit einverstanden, dass die im Rahmen der Befragung erhobenen Daten in verschlüsselter, anonymer Form, also ohne Namensnennung, E-Mail- oder IP-Adressenspeicherung gesammelt und zu wissenschaftlichen Zwecken ausgewertet werden. Mir ist bekannt, dass eine Zuordnung der Aussagen zu mir selbst NICHT möglich ist.	2. Wie alt sind Sie?	3. Wie lange arbeiten Sie bereits im Rettungsdienst?	4. Ich bin...	5. Ich arbeite im Rettungsdienst als...	6. Wie groß sind Ihre Befürchtungen vor juristischen, dienstrechtlichen oder zivilrechtlichen Folgen, wenn durch Ihre Arbeit ein Patient geschädigt werden würde?	Bei einem kurzfristigen Schaden (bspw. Schmerzen, Unwohlsein)	Bei einem mittelfristigen Schaden (bspw. verlängerter Klinikaufenthalt, Reha)	Bei einem langfristigen Schaden (bspw. Invalidität, Tod)	7. Haben Sie durch Ihre Arbeit jemals den Zustand eines Patienten beeinträchtigt (bspw. Schmerzen, Zustandsverschlechterung)?	nein	ja, aber die weiteren Folgen sind mir unbekannt.	ja, kurzfristige Beeinträchtigung (bspw. Schmerzen, Unwohlsein)	ja, mittelfristige Beeinträchtigung (bspw. verlängerter Klinikaufenthalt, Reha)	ja, langfristige Beeinträchtigung (bspw. Invalidität, Tod)	8. Bitte bewerten Sie die folgenden Aussagen:	'Im Einsatz würde ich gerne mit Standards/ Leitlinien arbeiten.'	'Die Übergabegespräche an Ärzte sollten standardisiert sein.'	'Notärzte sind gute Teamspieler im Rettungsdienst.'	'Rettungsassistenten/ Notfallsanitäter sind gute Teamspieler im Rettungsdienst.'	'Bestimmte Teamkonstellationen führen häufiger zu Kommunikationsfehlern.'	Die folgende Aussage sollen nur MitarbeiterINNEN bewerten: 'Während der Patientenversorgung wird mir weniger gut zugehört als meinen männlichen Kollegen.'	'Rettungsassistenten, Rettungssanitäter, Notfallsanitäter oder Notärzte können Patienten schaden.'	'Im Einsatz ist meine Kommunikation mit den Kollegen vor Ort präzise und effektiv.'	'Meine Arbeit im Rettungsdienst empfinde ich als anspruchsvoll.'	9. Bitte bewerten Sie die folgenden Aussagen:	'Bei Patientenübergaben vergesse ich Informationen, die mir mitgeteilt wurden.'	'Bei Patientenübergaben vergesse ich, Informationen zu übergeben.'	'Bei Patientenübergeben verdrehe ich Informationen.'	'Bei der Patientenversorgung vergesse ich, was mein Kollege/ meine Kollegin zu mir gesagt hat.'	'Bei der Patientenversorgung spreche ich meinen Kollegen/ meine Kollegin mit Namen an, wenn ich eine Aufgabe an ihn/sie weitergebe.'	'Bei der Patientenversorgung weiß ich stets, dass ich gemeint bin, wenn mir Aufgaben gegeben werden.'	'Bei der Patientenversorgung wiederhole ich die Aufgabe laut, die man mir gesagt hat, bevor ich sie durchführe.'	'Bei der Patientenversorgung sage ich laut an, wenn ich die Aufgabe erledigt habe, die mir aufgetragen wurde.'	'Bei der Patientenversorgung/ Übergabe werde ich unterbrochen, wenn ich etwas sage.'	'Bei der Patientenversorgung höre ich von Kollegen nicht wertschätzende Aussagen (bspw. 'Machen Sie sich auch mal nützlich und tun Sie dies und das.').	'Wenn ich sehr gestresst bin, dann verwechsle ich etwas.'	'Wenn ich sehr gestresst bin, dann verhöre ich mich.'	'Wenn ich sehr gestresst bin, dann drücke ich mich unpräzise aus.'	'Wenn ich sehr gestresst bin, dann kommuniziere ich immer weniger.'	'Wenn ich sehr gestresst bin, dann vergreife ich mich im Ton.'	'Nach einer schwierigen Patientenversorgung bitte ich die Teammitglieder um Feedback.'	'In Routinesituationen passieren mir Missgeschicke, Patzer oder Fehler, wenn ich nicht aktiv über den nächsten Schritt nachdenke.'	'In stressigen Situationen passieren mir Missgeschicke, Patzer oder Fehler.'	10. Wenn Sie einmal bei der Patientenversorgung etwas vergessen haben, das Ihnen gesagt wurde, warum haben Sie dann nicht nochmal nachgefragt?
27608856	89854ce	2016-08-06 08:41:00	2016-08-06 08:53:00	teilgenommen und beendet	ja	44	24	männlich	Notfallsanitäter/ Notfallsanitäterin		3	3	3		1		1				2	1	3	2	1		1	2	1		3	3	4	3	1	1	2	1	3	4	3	3	3	4	4	2	4	4
27609097	5e8aa3f	2016-08-06 09:35:00	2016-08-06 09:41:00	teilgenommen und beendet	ja	29	4	weiblich	Notfallsanitäter/ Notfallsanitäterin		3	3	2		1						3	4	2	1	4	2	1	1	1		3	3	4	4	1	1	4	3	4	4	4	4	4	3	4	3	4	4
27609187	ab73421	2016-08-06 09:47:00	2016-08-06 09:56:00	teilgenommen und beendet	ja	23	4	männlich	Rettungsassistent/Rettungsassistentin		4	2	1				1				2	1	3	2	3		1	1	1		3	3	3	3	1	2	2	2	2	3	3	3	3	3	3	2	3	3
27609249	b95bdff	2016-08-06 09:53:00	2016-08-06 10:07:00	teilgenommen und beendet	ja	27	6	männlich	Rettungsassistent/Rettungsassistentin		3	2	1				1				2	2	3	2	1		1	2	1		2	3	4	4	2	2	3	3	3	3	2	3	2	2	1	2	3	3
27609308	073b769	2016-08-06 10:09:00	2016-08-06 10:19:00	teilgenommen und beendet	ja	48	21	weiblich	Rettungsassistent/Rettungsassistentin		3	2	1		1						2	3	3	2	2	4	3	2	2		3	3	4	3	2	1	3	2	4	4	3	3	3	3	4	2	4	3
27609499	4bba822	2016-08-06 10:42:00	2016-08-06 10:52:00	teilgenommen und beendet	ja	32	12	weiblich	Rettungsassistent/Rettungsassistentin		3	3	3				1				2	3	4	2	2	2	2	2	2		3	3	3	3	2	2	3	2	2	3	3	3	3	3	3	2	3	3
27609713	8fddc18	2016-08-06 11:20:00	2016-08-06 11:27:00	teilgenommen und beendet	ja	35	17	männlich	Rettungsassistent/Rettungsassistentin		3	2	1				1				1	2	3	2	1		1	1	1		3	3	4	3	1	2	2	1	1	4	3	3	3	4	3	2	3	3
27609871	6f60f24	2016-08-06 11:40:00	2016-08-06 11:53:00	teilgenommen und beendet	ja	33	3	männlich	Rettungsassistent/Rettungsassistentin				2				1				3	1	3	1	4		1	2	1		2	3	3	3	3	4	3	1	1	2	3	3	3	3	4	2	3	3
27610136	e12f629	2016-08-06 12:20:00	2016-08-06 12:29:00	teilgenommen und beendet	ja	25	7	männlich	Rettungsassistent/Rettungsassistentin		3	2	1				1				2	2	2	2	1		1	1	2		3	4	4	4	1	1	3	2	1	4	4	4	3	4	3	1	4	3
27610881	c4e7df5	2016-08-06 13:56:00	2016-08-06 14:10:00	teilgenommen und beendet	ja	38	20	weiblich	Rettungsassistent/Rettungsassistentin		4	3	3		1						3	2	2	1	2	3	3	1	1		4	4	4	4	1	1	2	2	3	4	4	4	4	4	3	2	3	4
27611571	b4942ca	2016-08-06 15:46:00	2016-08-06 15:52:00	teilgenommen und beendet	ja	33	10	weiblich	Rettungsassistent/Rettungsassistentin		4	3	3			1					2	2	2	2	3	3	2	2	2		3	3	3	3	3	2	3	1	4	4	4	3	3	3	4	3	3	3
27612570	361391a	2016-08-06 17:51:00	2016-08-06 18:03:00	teilgenommen und beendet	ja	48	20	männlich	Notfallsanitäter/ Notfallsanitäterin		4	2	1				1				1	1	3	1	1						4	4	4	4	1	1	1	1	4	4	4	4	4	4	4	1	4	4
27613394	5576c68	2016-08-06 20:18:00	2016-08-06 20:24:00	teilgenommen und beendet	ja	21	3	weiblich	Notfallsanitäter/ Notfallsanitäterin		3	2	1			1					2	1	3	2	1	1	2	2	1		3	2	4	3	1	3	2	1	2	2	3	2	3	3	2	4	4	3
27614627	e8d4c65	2016-08-07 00:29:00	2016-08-07 00:37:00	teilgenommen und beendet	ja	20	4	männlich	Rettungsassistent/Rettungsassistentin		4	2	1			1					2	1	2	1	1		1	1	1		3	3	4	3	1	1	3	1	2	3	3	3	3	3	3	2	3	3
27614965	1ee6d92	2016-08-07 02:42:00	2016-08-07 02:54:00	teilgenommen und beendet	ja	54	32	männlich	Rettungsassistent/Rettungsassistentin		3	2	1				1				2	3	2	1	1		3	2	1		3	3	4	3	1	1	3	2	3	4	3	3	3	4	3	2	3	4
27615970	8a5172a	2016-08-07 09:36:00	2016-08-07 09:43:00	teilgenommen und beendet	ja	44	25	männlich	Notarzt/Notärztin		4	4	3				1				3	3	2	2	2		2	2	2		3	3	4	4	2	2	3	3	3	3	3	3	3	3	4	2	4	4
27616195	1506b91	2016-08-07 10:27:00	2016-08-07 10:39:00	teilgenommen und beendet	ja	40	20	männlich	Notfallsanitäter/ Notfallsanitäterin		4	3	4				1				4	4	4	4	1		1	1	1		3	3	4	3	2	1	4	4	2	4	4	3	3	3	3	1	4	3
27616348	5a5c3f6	2016-08-07 11:03:00	2016-08-07 11:19:00	teilgenommen und beendet	ja	47	24	männlich	Rettungsassistent/Rettungsassistentin		1	1	1				1				2	2	3	2	1		1	2	1		3	3	3	3	2	2	3	3	2	3	3	2	2	2	3	3	3	3
27637359	a3bd837	2016-08-08 22:46:00	2016-08-08 22:57:00	teilgenommen und beendet	ja	40	24	weiblich	Notarzt/Notärztin		4	3	3			1	1				2	2	3	2	1	2	1	3	1		2	2	3	3	2	2	4	2	3	4	3	3	2	3	3	1	3	3
27658698	8a030bc	2016-08-10 08:43:00	2016-08-10 08:48:00	teilgenommen und beendet	ja	27	8	männlich	Rettungsassistent/Rettungsassistentin		3	1	1		1						1	1	3	1	1		1	2	2		3	4	4	4	2	1	3	2	1	4	3	4	3	2	3	2	3	4
27702412	8a40026	2016-08-12 17:40:00	2016-08-12 17:47:00	teilgenommen und beendet	ja	37	15	weiblich	Rettungsassistent/Rettungsassistentin		4	4	3				1				2	2	3	2	1	3	3	2	2		3	3	3	3	3	2	1	1	4	3	4	3	3	2	3	1	3	3
27703467	4169b62	2016-08-12 18:48:00	2016-08-12 18:59:00	teilgenommen und beendet	ja	56	32	männlich	Notfallsanitäter/ Notfallsanitäterin		3	2	2					1			2	1	3	2	2		2	2	2		3	3	3	3	2	2	3	2	2	3	3	3	3	2	3	2	3	3
27704285	e0e1dfe	2016-08-12 19:37:00	2016-08-12 19:57:00	teilgenommen und beendet	ja	49	26	männlich	Notfallsanitäter/ Notfallsanitäterin		3	3	3					1			1	1	2	3	1		1	3	1		3	3	2	2	2	2	1	1	3	4	3	2	3	1	3	2	3	3
27712940	d376da4	2016-08-13 19:57:00	2016-08-13 20:03:00	teilgenommen und beendet	ja	28	2	männlich	Notarzt/Notärztin		3	3	2				1				1	1	2	2	2		1	2	1		3	3		3	1	2	1	1	4	4	3	4	4	2	4	3	4	3
27715741	47d0bdb	2016-08-14 09:19:00	2016-08-14 09:26:00	teilgenommen und beendet	ja	27	8	männlich	Rettungsassistent/Rettungsassistentin		2	2	2				1				2	1	3	1	2	1	1	1	2		3	3	3	3	2	2	2	2	2	2	2	3	2	2	2	1	2	3
27718015	cd21530	2016-08-14 15:26:00	2016-08-14 15:45:00	teilgenommen und beendet	ja	35	4	männlich	Rettungsassistent/Rettungsassistentin		3	3	4				1				2	2	2	1	1		1	2	2		3	3	4	3	2	1	3	2	4	4	3	4	4	3	4	2	3	3
27719842	6abcbca	2016-08-14 19:13:00	2016-08-14 19:22:00	teilgenommen und beendet	ja	44	23	männlich	Notfallsanitäter/ Notfallsanitäterin		3	2	2		1						2	2	3	1	3		3	2	1		3	3	4	3	3	2	3	2	3	4	3	3	3	3	3	2	3	3
27726564	899eb46	2016-08-15 10:49:00	2016-08-15 11:05:00	teilgenommen und beendet	ja	51	29	männlich	Notfallsanitäter/ Notfallsanitäterin		3	3	3				1				1	2	3	2	1		1	1	1		3	3	4	3	2	3	2	2	3	4	4	4	3	3	4	2	3	3
27726598	954edd3	2016-08-15 10:59:00	2016-08-15 11:07:00	teilgenommen und beendet	ja	54	32	männlich	Rettungsassistent/Rettungsassistentin		1	1	1		1							3	2	2	3		4	2	2		3	3	3		3	2	4	2		3						2	3	2
27727333	c013405	2016-08-15 11:49:00	2016-08-15 11:59:00	teilgenommen und beendet	ja	29	6	weiblich	Rettungsassistent/Rettungsassistentin		4	3	3				1				1	2	2	1	2	3	2	2	2		2	3	4	3	1	2	2	1	3	4	3	3	4	3	4	2	4	3
27730265	2e07bf7	2016-08-15 15:06:00	2016-08-15 15:13:00	teilgenommen und beendet	ja	39	18	männlich	Rettungsassistent/Rettungsassistentin		3	3	3				1				2	2	3	3	2		2	2	2		3	3	4	3	2	2	4	4	3	4	3	3	3	3	3	2	3	3
27734802	5cd0cef	2016-08-15 19:14:00	2016-08-15 19:21:00	teilgenommen und beendet	ja	51	24	männlich	Rettungsassistent/Rettungsassistentin		3	2	1				1				3	2	4	2	1		1	2	2		3	3	3	3	3	2	4	3	2	4	4	4	4	2	2	3	4	3
27736463	7a96b18	2016-08-15 21:04:00	2016-08-15 21:19:00	teilgenommen und beendet	ja	45	19	männlich	Rettungsassistent/Rettungsassistentin		4	2	2					1			2	3	2	2	1		2	2	4		3	3	4	3	2	2	3	1	2	4	3	3	3	2	3	1	3	3
27741438	dc8d0f5	2016-08-16 07:27:00	2016-08-16 07:45:00	teilgenommen und beendet	ja	38	16	männlich	Notfallsanitäter/ Notfallsanitäterin		4	4	3			1						2	2	2	1		1	2	2		3	3	4	3	2	2	3	3	3	3	3	3	3	2	4	1	3	3
27742043	664577a	2016-08-16 07:15:00	2016-08-16 08:50:00	teilgenommen und beendet	ja	36	1	männlich	Rettungsassistent/Rettungsassistentin		4	3	1				1				1	1	2	2	1		1	2	2		3	3	4	3	2	2	2	1	3	3	3	3	3	3	3	2	3	3
27764827	c15a854	2016-08-17 11:30:00	2016-08-17 11:39:00	teilgenommen und beendet	ja	39	17	männlich	Notfallsanitäter/ Notfallsanitäterin		4	3	1				1				1	2	4	2	3		1	2	1		3	3	4	3	3	2	3	3	3	4	3	3	3	3	3	2	3	3
27772800	804a768	2016-08-17 17:40:00	2016-08-17 17:50:00	teilgenommen und beendet	ja	26	6	männlich	Rettungsassistent/Rettungsassistentin		2	1	1				1				1	1	3	2	1		1	2	1		3	3	3	3	2	2	3	2	1	3	4	4	3	2	4	1	3	3
27782768	a615a01	2016-08-18 09:10:00	2016-08-18 09:23:00	teilgenommen und beendet	ja	45	23	männlich	Notfallsanitäter/ Notfallsanitäterin		3	2	1			1	1				2	2	2	2	2		2	2	2		3	4	4	4	1	1	3	2					3	3	4	2	4	3
27783309	f5f6ada	2016-08-18 09:47:00	2016-08-18 09:56:00	teilgenommen und beendet	ja	26	6	männlich	Rettungsassistent/Rettungsassistentin		3	1	1				1				2	2	3	2	1		1	2	1		3	3	3	3	2	2	3	3	2	4	4	3	3	2	3	4	4	3
27786067	facdaa3	2016-08-18 12:38:00	2016-08-18 12:48:00	teilgenommen und beendet	ja	29	10	männlich	Rettungsassistent/Rettungsassistentin		3	2	1			1	1				2	1	2	2	2		1	1	2		3	3	3	3	2	1	4	1	3	4	3	3	3	3	3	1	3	3
27787049	d391618	2016-08-18 13:21:00	2016-08-18 13:37:00	teilgenommen und beendet	ja	60	40	männlich	Rettungsassistent/Rettungsassistentin		2	3	1						1		1	1	1	1	1	4	4	2	2		3	3	4	3	1	1	1	1	4	4	2	2	2	2	3	1	2	2
27788316	5ae15c8	2016-08-18 14:26:00	2016-08-18 14:43:00	teilgenommen und beendet	ja	44	23	männlich	Notfallsanitäter/ Notfallsanitäterin		4	3	3				1				2	2	2	2	2		2	1	1		3	3	4	3	1	1	2	1	3	4	4	4	4	3	4	1	4	3
27788601	dcef0c3	2016-08-18 14:48:00	2016-08-18 14:59:00	teilgenommen und beendet	ja	24	5	weiblich	Rettungsassistent/Rettungsassistentin		2	1	1		1						2	2	4	1	1	1	1	2	2		3	3	4	3	1	2	2	2	2	3	3	4	3	3	3	2	4	3
27791413	31edbf0	2016-08-18 17:18:00	2016-08-18 17:28:00	teilgenommen und beendet	ja	48	13	männlich	Rettungsassistent/Rettungsassistentin		3	2	1				1		1		2	3	2	2	2		1	2	1		3	3	4	4	3	2	3	2	3	4	4	4	3	4	3	2	3	3
27795974	b29630f	2016-08-18 21:30:00	2016-08-18 21:37:00	teilgenommen und beendet	ja	25	3	männlich	Rettungsassistent/Rettungsassistentin		3	3	2		1						1	2	1	1	1		1	2	1		3	3	3	4	1	1	1	1	3	4	3	4	3	4	4	2	4	4
27799472	19b4f59	2016-08-19 06:35:00	2016-08-19 06:45:00	teilgenommen und beendet	ja	53	33	männlich	Rettungsassistent/Rettungsassistentin		3	2	1		1						1	1	2	1	1		1	1	1		3	3	4	3	1	1	2	1	3	4	4	4	4	4	3	2	4	3
27799487	f38ab8c	2016-08-19 06:41:00	2016-08-19 06:50:00	teilgenommen und beendet	ja	45	25	männlich	Rettungsassistent/Rettungsassistentin		4	4	3		1						2	3	2	2	3		4	2	2		3	3	3	3	2	2	3	2	3	4	3	4	4	4	3	2	3	3
27803773	0f216c9	2016-08-19 13:53:00	2016-08-19 14:06:00	teilgenommen und beendet	ja	44	23	männlich	Rettungsassistent/Rettungsassistentin		3	1	2		1						2	1	1	2	1		1	2	2		4	3	3	4	1	2	3	2	3	4	3	3	3	3	3	2	3	3
27805688	f248fdf	2016-08-19 15:53:00	2016-08-19 16:03:00	teilgenommen und beendet	ja	36	15	männlich	Rettungsassistent/Rettungsassistentin		3	3	2			1					2	1	3	2	1		1	2	1		3	3	4	3	4	2	3	2	3	3	3	3	3	3	3	2	3	3
27806207	8f8b115	2016-08-19 16:25:00	2016-08-19 16:33:00	teilgenommen und beendet	ja	24	5	männlich	Rettungsassistent/Rettungsassistentin		4	2	1			1					1	1	2	2	1		2	2	2		3	2	4	3	1	2	4	3	3	4	4	3	2	2	3	2	3	3
27807420	c1f45a9	2016-08-19 17:35:00	2016-08-19 17:40:00	teilgenommen und beendet	ja	25	7	männlich	Notfallsanitäter/ Notfallsanitäterin		4	4	3				1				2	1	3	2	1		3	2	3		3	3	3	3	2	2	3	1	3	4	3	3	4	2	4	1	4	4
27810779	898bfc0	2016-08-19 21:42:00	2016-08-19 21:55:00	teilgenommen und beendet	ja	28	6	männlich	Rettungsassistent/Rettungsassistentin		3	2	1				1				1	1	1	1	1		3	2	2		3	3	3	3	1	2	2	2	4	3	3	3	3	3	3	2	3	3
27813186	a0dd948	2016-08-20 07:09:00	2016-08-20 07:18:00	teilgenommen und beendet	ja	29	1	männlich	Rettungsassistent/Rettungsassistentin		3	2	1				1				2	2	4	2	1		1	2	1		2	2	3	3	2	2	3	2	3	4	2	3	2	3	3	1	3	3
27813812	83a3dca	2016-08-20 09:00:00	2016-08-20 09:08:00	teilgenommen und beendet	ja	29	10	männlich	Rettungsassistent/Rettungsassistentin		3	2	1				1				2	1	3	1	2		1	1	1		3	4	4	4	2	2	2	2	3	4	4	4	3	4	4	2	4	4
27814086	5f0815d	2016-08-20 09:34:00	2016-08-20 09:44:00	teilgenommen und beendet	ja	22	2	männlich	Notfallsanitäter/ Notfallsanitäterin		3	3	1		1						1	1	2	1	1		1	2	2		3	3	4	3	2	2	4	3	2	3	3	3	2	2	3	2	3	3
27815709	930b4d4	2016-08-20 12:33:00	2016-08-20 12:42:00	teilgenommen und beendet	ja	51	16	männlich	Rettungsassistent/Rettungsassistentin		4	3	2		1						2	2	3	2	1		1	1	1		3	3	4	4	2	1	2	2	2	4	4	4	4	3	3	1	4	4
27817776	c4a6adc	2016-08-20 15:39:00	2016-08-20 15:53:00	teilgenommen und beendet	ja	28	4	weiblich	Rettungsassistent/Rettungsassistentin		2	2	2			1					1	1	3	2	1	2	2	2	1		3	3	3	3	2	3	3	3	2	3	3	2	3	2	3	2	2	3
27818247	5d40c1f	2016-08-20 16:29:00	2016-08-20 16:39:00	teilgenommen und beendet	ja	42	23	männlich	Notarzt/Notärztin		3	4	2			1	1				1	1	2	2	1		1	1	3		3	3	4	3	2	2	4	3	3	4	3	3	3	3	3	1	4	3
27819113	8bb6643	2016-08-20 17:53:00	2016-08-20 18:03:00	teilgenommen und beendet	ja	53	24	männlich	Notfallsanitäter/ Notfallsanitäterin		3	3	2			1	1				3	2	3	2	2		3	2	1		3	3	4	3	3	2	2	2	3	4	4	4	3	4	4	2	4	3
27821368	4a35fa8	2016-08-20 22:30:00	2016-08-20 22:40:00	teilgenommen und beendet	ja	34	15	männlich	Notarzt/Notärztin		4	3	2					1			2	1	3	2	1		1	1	2		3	3	4	3	3	1	2	1	3	4	3	3	3	4	4	1	3	3
27823431	12cccc7	2016-08-21 09:50:00	2016-08-21 09:58:00	teilgenommen und beendet	ja	25	5	männlich	Rettungsassistent/Rettungsassistentin		3	2	2			1	1				2	2	3	2	2		3	2	2		3	3	4	3	2	2	3	2	3	3	4	3	3	2	3	2	4	3
27824396	f43aa06	2016-08-21 11:59:00	2016-08-21 12:09:00	teilgenommen und beendet	ja	46	25	männlich	Rettungsassistent/Rettungsassistentin		3	3	2				1				2	2	1	1	3		2	1	2		4	4	4	3	3	2	3	2	3	4	4	4	4	4	3	1	4	4
27824532	568de9c	2016-08-21 12:16:00	2016-08-21 12:27:00	teilgenommen und beendet	ja	61	38	männlich	Rettungsassistent/Rettungsassistentin		3	3	3			1					3	4	2	2	1		1	2	2		3	3	3	3	2	2	3	3	3	4	3	2	2	3	3	3	3	3
27824702	da2dbb7	2016-08-21 12:31:00	2016-08-21 12:47:00	teilgenommen und beendet	ja	26	2	männlich	Notfallsanitäter/ Notfallsanitäterin		3	2	2		1						1	1	2	2	2		1	2	2		3	2	3	3	2	2	3	2	2	4	3	3	3	3	3	2	3	3
27829226	8aa9066	2016-08-21 19:37:00	2016-08-21 19:43:00	teilgenommen und beendet	ja	34	7	männlich	Rettungsassistent/Rettungsassistentin		4	3	3			1	1		1		2	3	2	1	1		2	2	3		3	3	3	3	3	2	4	2	2	4	3	2	3	3	3	1	4	2
27833588	7296e4f	2016-08-22 08:37:00	2016-08-22 08:44:00	teilgenommen und beendet	ja	28	8	weiblich	Rettungsassistent/Rettungsassistentin		3	4	2			1					1	3	3	1	1	2	1	1	1		3	2	4	2	2	2	4	4	3	4	3	3	3	2	2	2	3	3
27835128	b285f5a	2016-08-22 10:00:00	2016-08-22 10:12:00	teilgenommen und beendet	ja	26	5	männlich	Rettungsassistent/Rettungsassistentin		3	3	1		1						2	2	1	1	2		1	2	2		3	3	3	2	1	2	3	2	3	4	2	3	3	2	4	3	3	3
27837270	2dae4d6	2016-08-22 11:39:00	2016-08-22 11:53:00	teilgenommen und beendet	ja	44	25	männlich	Rettungsassistent/Rettungsassistentin		4	3	2				1				1	2	3	2	1						3	3	4	3	2	2	1	2	3	3	3	3	4	2	3	3	4	3
27838833	efedcde	2016-08-22 13:03:00	2016-08-22 13:11:00	teilgenommen und beendet	ja	45	23	männlich	Notfallsanitäter/ Notfallsanitäterin		3	2	1				1				2	2	2	2	1		1	2	1		3	3	3	3	3	2	2	1	2	4	3	3	3	3	4	1	4	3
27838991	26feb3a	2016-08-22 13:05:00	2016-08-22 13:18:00	teilgenommen und beendet	ja	25	2	weiblich	Rettungsassistent/Rettungsassistentin		2	2	2		1						1	1	3	2	1	3	2	2	1		3	3	3	3	1	2	2	1	3	4	3	3	3	2	2	1	2	3
27839144	33f6034	2016-08-22 13:14:00	2016-08-22 13:25:00	teilgenommen und beendet	ja	56	30	männlich	Notarzt/Notärztin		4	3	3				1				2	1	2	2	1		1	2	1		3	3	3	3	2	1	2	1	3	4	4	3	3	3	3	1	3	3
27839320	b4ab68c	2016-08-22 13:17:00	2016-08-22 13:36:00	teilgenommen und beendet	ja	24	5	männlich	Rettungsassistent/Rettungsassistentin		1	1	1		1						1	1	3	2	1		1	2	1		3	3	4	3	1	2	3	2	2	4	4	3	3	3	4	1	4	3
27839393	e13963a	2016-08-22 13:34:00	2016-08-22 13:40:00	teilgenommen und beendet	ja	26	6	männlich			3	2	1				1				2	2	2	2	1		1	2	3		2	2	3	3	3	2	3	4	3	3	3	2	2	2	3	2	3	3
27839476	0248a62	2016-08-22 13:22:00	2016-08-22 13:45:00	teilgenommen und beendet	ja	54	28	männlich	Rettungsassistent/Rettungsassistentin		2	2	2				1				1	2	2	1	1		4	2	1		3	3	3	3	2	2	2	2	3	2	3	3	3	3	3	2	3	2
27839816	82bbd82	2016-08-22 13:53:00	2016-08-22 14:03:00	teilgenommen und beendet	ja	48	21	männlich	Rettungsassistent/Rettungsassistentin		2	2	2		1						2	2	3	2	2		1	3	1		3	3	3	3	3	2	4	4	1	3	3	3	2	2	2	3	3	3
27840514	40cf22b	2016-08-22 14:28:00	2016-08-22 14:36:00	teilgenommen und beendet	ja	20	3	männlich	Notfallsanitäter/ Notfallsanitäterin		1	1	3				1				1	1	3	2	1		1	2	2		3	3	3	3	2	2	3	1	2	4	3	3	3	3	3	1	4	3
27841093	c1c092a	2016-08-22 14:58:00	2016-08-22 15:07:00	teilgenommen und beendet	ja	28	10	männlich	Rettungsassistent/Rettungsassistentin		4	3	2				1				2	1	3	2	2		2	2	2		4	4	4	3	1	2	2	2		4	4	4	4	4	3	1	4	4
27841458	e8f09d0	2016-08-22 15:23:00	2016-08-22 15:23:00	teilgenommen und beendet	ja	38	17	männlich	Notfallsanitäter/ Notfallsanitäterin		2	2	2				1				2	2	2	1	2		4	1	1		3	3	4	3	1	1	3	2	2	4	3	4	3	3	3	3	3	3
27841672	107a06d	2016-08-22 15:09:00	2016-08-22 15:32:00	teilgenommen und beendet	ja	31	11	weiblich	Rettungsassistent/Rettungsassistentin		4	3	2		1						3	2	3	2	3	2	1	2	2		3	4	4	4	3	2	3	2	3	3	3	3	4	2	4	2	3	3
27841861	ad6bd35	2016-08-22 15:28:00	2016-08-22 15:39:00	teilgenommen und beendet	ja	25	4	männlich	Notfallsanitäter/ Notfallsanitäterin		3	2	2				1	1	1		1	1	2	2	1		1	2	1		3	3	3	3	1	1	2	1	2	3	2	2	2	2	3	1	3	2
27841946	f45f6a0	2016-08-22 15:35:00	2016-08-22 15:42:00	teilgenommen und beendet	ja	36	16	männlich	Rettungsassistent/Rettungsassistentin		3	3	3		1						1	1	2	1	3		2	1	1		3	4	4	3	1	1	3	3	2	3	3	3	3	3	4	1	3	3
27842945	fd42636	2016-08-22 16:15:00	2016-08-22 16:23:00	teilgenommen und beendet	ja	48	7	männlich	Rettungsassistent/Rettungsassistentin		1	1	1				1				1	1	2	2	2		2	2	2		3	3	3	3	2	3	2	2	2	3	3	3	3	3	3	2	3	3
27843764	4a92f3a	2016-08-22 16:49:00	2016-08-22 16:59:00	teilgenommen und beendet	ja	33	14	männlich	Notfallsanitäter/ Notfallsanitäterin		4	3	2				1				1	1	2	2	2		1	1	2		3	3	3	3	2	1	3	2	3	4	4	4	3	2	3	1	4	3
27843871	0f52cac	2016-08-22 16:56:00	2016-08-22 17:04:00	teilgenommen und beendet	ja	46	24	männlich	Rettungsassistent/Rettungsassistentin		2	1	1		1						1	2	2	2	1		1	2	1		3	3	3	3	3	2	2	2	4	4	3	3	3	3	3	3	3	3
27844921	e1c2083	2016-08-22 17:46:00	2016-08-22 17:53:00	teilgenommen und beendet	ja	56	28	männlich	Rettungsassistent/Rettungsassistentin		4	2	1				1				2	3	2	2	2		2	2	2		3	4	4	4	2	2	3	2	3	4	3	3	3	4	3	2	4	3
27845023	87a21a9	2016-08-22 17:51:00	2016-08-22 17:59:00	teilgenommen und beendet	ja	26	8	männlich	Rettungsassistent/Rettungsassistentin		4	3	1				1				2	1	3	2	1		1	2	1		3	3	3	3	1	2	3	2	2	3	4	3	3	3	3	2	3	3
27845651	c651c40	2016-08-22 18:16:00	2016-08-22 18:34:00	teilgenommen und beendet	ja	52	27	männlich	Rettungsassistent/Rettungsassistentin		3	1	1			1					1	3		1	1		1	2	1		2	2	3	3	3	2	3	2	2	4	3	3	2	2	2	2	3	2
27845718	d15d4d9	2016-08-22 18:27:00	2016-08-22 18:38:00	teilgenommen und beendet	ja	26	7	männlich	Rettungsassistent/Rettungsassistentin		2	1	1				1				1	1	3	2	1		1	2	2		3	3	3	3	2	3	3	2	1	3	3	3	2	3	2	2	3	3
27845755	e7bbb5d	2016-08-22 18:25:00	2016-08-22 18:40:00	teilgenommen und beendet	ja	22	3	männlich	Notfallsanitäter/ Notfallsanitäterin		4	4	2		1						2	3	2	1	3		1	1	2		3	3	4	3	2	1	3	2	3	4	4	4	3	3	3	1	4	3
27846200	4760bcc	2016-08-22 18:53:00	2016-08-22 19:06:00	teilgenommen und beendet	ja	31	10	männlich	Rettungsassistent/Rettungsassistentin		4	4	1						1		1	1	2	2	1		1	2	2		3	2	3	3	3	2	3	3	2	3	3	3	2	3	2	2	3	3
27846269	90e26c2	2016-08-22 18:57:00	2016-08-22 19:11:00	teilgenommen und beendet	ja	31	6	männlich	Rettungsassistent/Rettungsassistentin		4	2	1				1				2	2	3	2	2		1	2	2		3	3	4	2	3	2	3	1	4	4	3	3	2	3	3	1	4	3
27847931	73b8f97	2016-08-22 20:13:00	2016-08-22 20:42:00	teilgenommen und beendet	ja	22	2	männlich	Notfallsanitäter/ Notfallsanitäterin		2	2	1			1			1		2	2	3	1	1		1	2	2		1	2	3	3	2	1	3	3	2	4	4	3	3	4	4	2	2	3
27848082	8cd69a9	2016-08-22 20:21:00	2016-08-22 20:47:00	teilgenommen und beendet	ja	36	12	weiblich	Rettungsassistent/Rettungsassistentin		4	3	1				1		1		2	2	1	1	2	4	1	2	3		2	2	4	3	2	2	3	1	2	4	4	4	3	3	3	3	3	3
27849180	f5942f6	2016-08-22 21:33:00	2016-08-22 21:43:00	teilgenommen und beendet	ja	56	37	männlich	Notarzt/Notärztin		3	3	3				1				2	2	2	2	1		1	2	2		3	3	4	3	2	1	2	2	4	4	3	4	4	3	4	2	3	3
27849854	6e9598f	2016-08-22 22:09:00	2016-08-22 22:26:00	teilgenommen und beendet	ja	39	10	weiblich	Notarzt/Notärztin		4	4	3				1				2	2	3	2	1	4	1	2	2		2	2	4	4	3	1	3	2	3	4	4	3	3	1	4	1	3	4
27851523	f6a994e	2016-08-23 01:01:00	2016-08-23 01:13:00	teilgenommen und beendet	ja	29	8	männlich	Rettungsassistent/Rettungsassistentin		4	3	2				1				2	2	3	2	2		2	2	2		4	4	4	4	4	3	3	4	4	4	3	4	3	2	3	2	3	3
27853128	542f54e	2016-08-23 06:23:00	2016-08-23 06:40:00	teilgenommen und beendet	ja	39	12	männlich	Rettungsassistent/Rettungsassistentin		2	2	1				1				1	2	2	2	1		1	2	2		3	3	4	3	2	2	1	1	2	3	4	3	3	4	4	1	4	3
27853138	a95e24d	2016-08-23 06:33:00	2016-08-23 06:42:00	teilgenommen und beendet	ja	25	6	weiblich	Rettungsassistent/Rettungsassistentin		3	2	1		1						1	2	3	1	2	1	2	1	2		4	4	4	3	2	1	2	1	3	4	4	3	4	3	3	2	4	4
27853161	fcd04de	2016-08-23 06:41:00	2016-08-23 06:47:00	teilgenommen und beendet	ja	55	20	männlich	Notarzt/Notärztin		4	2	1		1						3	2	4	2	2		1	2	3		2	2	3	3	1	1	4	4	3	4	4	4	4	2	4	3	4	3
27853292	f9c49ea	2016-08-23 07:02:00	2016-08-23 07:10:00	teilgenommen und beendet	ja	39	18	männlich	Notarzt/Notärztin		4	4	3		1						2	2	2	1	1		1	2	2		3	3	4	3	4	3	3	3	4	3	3	3	3	3	3	1	3	3
27854136	893d806	2016-08-23 08:31:00	2016-08-23 08:40:00	teilgenommen und beendet	ja	28	10	männlich	Rettungsassistent/Rettungsassistentin		4	3	2					1			2	3	3	2	1		1	2	2		3	3	3	3	3	2	3	3	4	4	4	4	4	3	3	3	3	3
27854551	e07d242	2016-08-23 09:02:00	2016-08-23 09:09:00	teilgenommen und beendet	ja	35	6	weiblich	Notarzt/Notärztin		4	3	2				1				2	3	1	1	2	4	3	3	2		2	3	4	3	2	2	1	3	3	3	2	3	2	1	4	2	3	3
27854873	a488033	2016-08-23 09:12:00	2016-08-23 09:28:00	teilgenommen und beendet	ja	61	35	männlich	Notarzt/Notärztin		4	4	3					1			2	2	2	2	1		1	2	2		2	3	3	3	2	2	4	3	2	3	3	3	3	3	3	2	3	3
27855018	ba50c98	2016-08-23 09:27:00	2016-08-23 09:37:00	teilgenommen und beendet	ja	30	10	männlich	Rettungsassistent/Rettungsassistentin		4	2	1				1				2	2	2	2	1		3	2	2		3	3	4	3	1	2	2	2	3	4	3	3	3	2	4	2	3	3
27855692	dab6ab5	2016-08-23 10:10:00	2016-08-23 10:17:00	teilgenommen und beendet	ja	24	5	männlich	Rettungsassistent/Rettungsassistentin		4	3	1				1				1	2	2	2	1		1	2	1		3	3	4	3	1	1	3	3	4	4	3	4	3	3	4	2	2	3
27856166	dc52fa8	2016-08-23 10:37:00	2016-08-23 10:45:00	teilgenommen und beendet	ja	24	4	männlich	Rettungsassistent/Rettungsassistentin		4	4	1			1	1				1	2	2	2	1		1	1	3		2	2	3	3	3	1	4	2	3	4	3	4	3	4	3	2	3	3
27856783	647da95	2016-08-23 11:12:00	2016-08-23 11:20:00	teilgenommen und beendet	ja	49	22	männlich	Rettungsassistent/Rettungsassistentin		3	2	1				1				1	1	3	2	1		1	2	1		3	3	4	4	1	2	3	1	2	3	4	4	4	4	4	2	4	3
27857024	696d63b	2016-08-23 11:22:00	2016-08-23 11:36:00	teilgenommen und beendet	ja	45	24	männlich	Notarzt/Notärztin		3	2	1			1			1		2	2	3	2	1		1	2	1		2	2	3	2	2	2	2	2	1	3	3	2	3	1	4	1	3	3
27858658	5d585b7	2016-08-23 12:54:00	2016-08-23 13:06:00	teilgenommen und beendet	ja	49	28	männlich	Rettungsassistent/Rettungsassistentin		3	2	3			1					1	1	2	2	2		3	2	1		3	3	3	3	2	2	1	1	3	4	3	3	3	2	4	1	3	3
27859673	64b196b	2016-08-23 13:41:00	2016-08-23 13:56:00	teilgenommen und beendet	ja	26	7	männlich	Rettungsassistent/Rettungsassistentin		3	2	1				1				1	1	2	2	1		4	2	2		3	3	3	2	2	2	2	1	2	4	3	2	3	2	3	1	3	3
27860687	774e81e	2016-08-23 14:35:00	2016-08-23 14:40:00	teilgenommen und beendet	ja	25	6	männlich	Rettungsassistent/Rettungsassistentin		4	3	2				1	1			2	1	3	1	2		2	2	2		3	3	3	3	2	2	2	2	3	4	4	4	4	4	3	1	4	4
27860707	bc5a9d3	2016-08-23 14:31:00	2016-08-23 14:41:00	teilgenommen und beendet	ja	30	10	männlich	Rettungsassistent/Rettungsassistentin		3	2	1				1				2	1	3	1	1		1	2	2		3	3	3	3	2	2	4	2	3	3	3	3	4	3	4	1	3	3
27861418	5d3efb5	2016-08-23 15:09:00	2016-08-23 15:15:00	teilgenommen und beendet	ja	28	7	männlich	Rettungsassistent/Rettungsassistentin		3	2	1				1				1	1	3	2	1		1	2	1		3	3	3	3	1	2	2	2	3	4	3	3	3	3	3	1	3	4
27862868	c980a93	2016-08-23 16:14:00	2016-08-23 16:25:00	teilgenommen und beendet	ja	47	25	männlich	Notfallsanitäter/ Notfallsanitäterin		4	2	1				1				2	1	3	2	1		1	2	2		3	3	3	3	3	2	2	2	3	4	2	2	2	2	3	2	3	3
27864163	62cdb4a	2016-08-23 17:15:00	2016-08-23 17:30:00	teilgenommen und beendet	ja	31	6	weiblich	Rettungsassistent/Rettungsassistentin		3	3	2				1	1	1		2	3	2	2	1	3	1	2	2		3	3	3	2	1	2	3	1	3	4	3	3	3	3	3	1	3	3
27864496	57b04de	2016-08-23 17:43:00	2016-08-23 17:49:00	teilgenommen und beendet	ja	39	20	weiblich	Notfallsanitäter/ Notfallsanitäterin		2	1	1		1						1	1	2	2	2	3	2	2	2		3	3	4	3	2	2	3	2	4	4	3	3	3	3	3	2	4	3
27864658	720020b	2016-08-23 17:40:00	2016-08-23 17:58:00	teilgenommen und beendet	ja	23	2	männlich	Rettungsassistent/Rettungsassistentin		4	2	1		1						2	2	2	2	1		1	1	1		3	3	3	3	1	2	2	1	3	4	3	3	2	3	4	1	3	3
27864709	f8432d5	2016-08-23 17:59:00	2016-08-23 18:01:00	teilgenommen und beendet	ja	33	12	männlich	Rettungsassistent/Rettungsassistentin		3	2	1				1				2	2	3	2	1		1	2	2		3	3	3	3	2	2	2	2	3	4	3	3	2	2	3	4	3	3
27866917	78b9a1c	2016-08-23 19:59:00	2016-08-23 20:19:00	teilgenommen und beendet	ja	24	5	männlich	Notfallsanitäter/ Notfallsanitäterin		3	1	1								1	2	2	2	1		1	2	1		3	3	4	3	2	2	2	2	3	4	4	4	4	2	3	2	4	3
27868845	b7a0918	2016-08-23 22:13:00	2016-08-23 22:25:00	teilgenommen und beendet	ja	36	17	männlich	Rettungsassistent/Rettungsassistentin		3	3	2				1				2	1	3	1	2	3	1	1	1		3	3	3	3	3	2	3	1	4	3	3	3	4	4	3	2	4	4
27869488	ec86a94	2016-08-23 23:05:00	2016-08-23 23:15:00	teilgenommen und beendet	ja	28	10	männlich	Notfallsanitäter/ Notfallsanitäterin		2	1	1					1			1	2	3	3	1		1	2	2		3	3	3	3	1	2	2	2	3	4	4	3	3	4	4	1	3	3
27869510	52f5c50	2016-08-23 23:05:00	2016-08-23 23:16:00	teilgenommen und beendet	ja	26	6	weiblich	Rettungsassistent/Rettungsassistentin		3	2	1					1			2	3	2	2	2	4	1	2	1		3	3	3	3	1	2	3	2	3	3	3	3	2	3	3	2	3	2
27870481	65bd41d	2016-08-24 01:17:00	2016-08-24 01:25:00	teilgenommen und beendet	ja	27	8	männlich	Rettungsassistent/Rettungsassistentin		4	1	1				1				2	1	1	1	2		2	1	3		3	3	4	3	1	2	3	2	3	4	4	4	4	3	3	4	3	3
27871954	c34fbd9	2016-08-24 07:11:00	2016-08-24 07:26:00	teilgenommen und beendet	ja	36	10	männlich	Rettungsassistent/Rettungsassistentin		3	2	1			1					2	2	2	2	3		1	2	2		3	3	4	4	3	2	3	2	3	3	4	4	3	4	4	2	4	4
27872403	e7f27a5	2016-08-24 08:07:00	2016-08-24 08:16:00	teilgenommen und beendet	ja	28	4 Jahre	weiblich	Rettungsassistent/Rettungsassistentin		3	3	3			1					2	2	3	2	1	2	2	2	2		3	3	3	3	1		3	2	2	4	2	2	2	2	3	2	3	3
27872651	69806ff	2016-08-24 08:27:00	2016-08-24 08:35:00	teilgenommen und beendet	ja	28	7	männlich	Rettungsassistent/Rettungsassistentin		4	4	4		1						1	1	3	2	3		3	2	1		3	3	4	4	2	2	3	3	3	3	3	4	4	4	4	2	4	4
27872778	b8b536a	2016-08-24 08:23:00	2016-08-24 08:46:00	teilgenommen und beendet	ja	38	10	männlich	Rettungsassistent/Rettungsassistentin		2	1	1		1						1	1	3	1	2		2	2	1		3	3	3	3	2	2	2	1	3	4	3	3	3	3	4	2	3	3
27872965	7a72b4a	2016-08-24 08:41:00	2016-08-24 09:01:00	teilgenommen und beendet	ja	48	26	männlich	Rettungsassistent/Rettungsassistentin		3	1	1		1						2	1	2	2	4		1	1	1		3	4	4	3	1	2	2	1	3	4	4	4	4	4	4	2	4	4
27873648	da459fe	2016-08-24 09:28:00	2016-08-24 09:46:00	teilgenommen und beendet	ja	57	23	männlich	Rettungsassistent/Rettungsassistentin		3	3	3		1						2	3	2	1	2		3	2	1		4	4	4	4	1	1	2	2	3	4	4	4	4	3	3	2	4	4
27874330	7fa1f6e	2016-08-24 10:20:00	2016-08-24 10:27:00	teilgenommen und beendet	ja	44	25	männlich	Notfallsanitäter/ Notfallsanitäterin		2	1	1		1						2	2	2	2	1		1	2	1		3	3	3	2	4	3	3	2	3	4	3	3	3	2	3	1	3	3
27874969	b71ee0f	2016-08-24 10:54:00	2016-08-24 11:02:00	teilgenommen und beendet	ja	34	8	männlich	Rettungsassistent/Rettungsassistentin		1	2	2		1						1	1	3	3	1		1	2	1		3	3	3	3	2	1	2	2	2	3	3	4	3	3	3	2	4	3
27876106	2f50023	2016-08-24 12:05:00	2016-08-24 12:17:00	teilgenommen und beendet	ja	31	5	männlich	Rettungsassistent/Rettungsassistentin		4	3	2				1				2	2	3	3	1		1	2	2		2	2	4	3	3	1	2	1	1	3	3	3	2	2	3	1	3	3
27876332	81cc2ac	2016-08-24 12:17:00	2016-08-24 12:31:00	teilgenommen und beendet	ja	42	22	männlich	Notfallsanitäter/ Notfallsanitäterin		3	3	3			1					2	2	3	2	1		1	2	2		3	3	4	3	2	2	3	2	3	4	4	3	3	4	4	2	3	3
27877113	6daa48e	2016-08-24 13:13:00	2016-08-24 13:26:00	teilgenommen und beendet	ja	55	35	männlich	Notarzt/Notärztin		4	2	1				1	1			1	1	3	3	1						3	3	4	3	2				3	4	3	3	3	3	3	2	4	3
27877294	b9d7473	2016-08-24 13:28:00	2016-08-24 13:36:00	teilgenommen und beendet	ja	20	1	weiblich	Notfallsanitäter/ Notfallsanitäterin		4	3	1		1						1	1	2	2	1	2	1	2	1		4	4	4	3	3	2	3	3	2	3	3	3	3	2	4	3	4	3
27878909	d30b925	2016-08-24 14:41:00	2016-08-24 15:01:00	teilgenommen und beendet	ja	45	25	männlich	Rettungsassistent/Rettungsassistentin		3	2	2			1					2	3	3	2	1		1	2	2		3	3	3	2	4	2	4	3	2	3	2	2	3	1	3	3	3	2
27879296	792d760	2016-08-24 14:57:00	2016-08-24 15:22:00	teilgenommen und beendet	ja	22	3	männlich	Rettungsassistent/Rettungsassistentin		4	1	1			1	1				1	2	2	2	2		1	3	1		2	3	2	2	3	2	3	3	2	4	3	3	3	2	4	4	3	3
27880582	ad35d9e	2016-08-24 16:30:00	2016-08-24 16:35:00	teilgenommen und beendet	ja	22	2	männlich	Rettungsassistent/Rettungsassistentin		2	2	1		1						1	1	2	1	1		2	1	1		3	3	3	3	2	2	1	2	2	3	3	3	3	2	3	2	3	3
27881173	13cb9c6	2016-08-24 17:00:00	2016-08-24 17:09:00	teilgenommen und beendet	ja	34	15	männlich	Rettungsassistent/Rettungsassistentin		3	2	1				1				1	2	3	3	1		1	2	2		3	3	4	3	2	2	3	3	4	4	3	4	4	3	4	2	3	3
27884498	0bb2bbb	2016-08-24 20:31:00	2016-08-24 20:41:00	teilgenommen und beendet	ja	21	2	männlich	Rettungsassistent/Rettungsassistentin		3	3	2		1						1	1	2	2	1		3	2	2		3	3	3	3	2	2	3	2	2	3	3	3	3	2	3	2	3	3
27887041	3c1b5cb	2016-08-24 23:26:00	2016-08-24 23:37:00	teilgenommen und beendet	ja	36	16	männlich	Rettungsassistent/Rettungsassistentin		4	3	1				1				3	1	3	2	1		1	2	1		3	3	3	3	2	2	3	4	2	2	3	3	3	3	4	2	3	3
27888311	1bd42d0	2016-08-25 02:23:00	2016-08-25 03:57:00	teilgenommen und beendet	ja	39	17	weiblich	Rettungsassistent/Rettungsassistentin		4	2	2				1				1	3	2	2	1	3	3	1	1		3	3	3	4	1	2	2	1	3	4	3	3	3	4	3	1	4	3
27889097	3b02e2d	2016-08-25 07:26:00	2016-08-25 07:34:00	teilgenommen und beendet	ja	23	5	männlich	Rettungsassistent/Rettungsassistentin		3	2	1				1				1	1	3	1	2		1	2	3		3	3	3	3	1	3	3	1	2	3	3	3	3	2	4	1	3	3
27889311	101fa47	2016-08-25 07:51:00	2016-08-25 08:00:00	teilgenommen und beendet	ja	24	3	weiblich	Rettungsassistent/Rettungsassistentin		1	3	1		1						1	1	1	1	1	4	3	2	1		3	3	3	3	2	2	1	1	2	3	3	3	3	3	3	1	3	3
27890697	6946c98	2016-08-25 09:30:00	2016-08-25 09:54:00	teilgenommen und beendet	ja	45	23	männlich	Notfallsanitäter/ Notfallsanitäterin		3	3	1				1				2	2	3	2	1		1	2	1		4	4	4	3	2	2	1	1	2	3	4	3	3	3	2	2	4	3
27890911	3d3ce0a	2016-08-25 09:58:00	2016-08-25 10:11:00	teilgenommen und beendet	ja	30	10	männlich	Rettungsassistent/Rettungsassistentin		3	3	2			1	1				1	1	2	2	1		1	2	2		3	3	3	3	2	2	1	1	2	3	3	3	3	4	4	1	3	3
27890922	4afb2d0	2016-08-25 07:29:00	2016-08-25 10:11:00	teilgenommen und beendet	ja	48	24	männlich	Notfallsanitäter/ Notfallsanitäterin		3	3	3				1				1	1	2	2	2		2	2	1		3	3	3	4	3	3	2	3	3	3	3	3	4	3	3	3	3	3
27891050	c0d22dc	2016-08-25 10:14:00	2016-08-25 10:22:00	teilgenommen und beendet	ja	25	7	weiblich	Rettungsassistent/Rettungsassistentin		2	1	1				1				1	2	2	2	1	2	2	2	1		3	3	3	3	1	2	2	2	3	2	3	3	3	3	3	2	3	3
27891245	e7f2936	2016-08-25 10:21:00	2016-08-25 10:35:00	teilgenommen und beendet	ja	42	21	männlich	Notfallsanitäter/ Notfallsanitäterin		4	4	4		1						1	1	3	3	1		1	2	1		4	4	4	3	1	2	1	1	2	4	4	4	4	4	4	1	4	3
27891921	f27f674	2016-08-25 11:23:00	2016-08-25 11:23:00	teilgenommen und beendet	ja	24	3	männlich	Rettungsassistent/Rettungsassistentin		3	2	1		1						2	2	3	3	2		1	2	3		4	4	3	3	1	1	2	2	1	3	4	4	3	3	3	1	4	3
27892712	a720756	2016-08-25 12:05:00	2016-08-25 12:13:00	teilgenommen und beendet	ja	32	8	männlich	Notfallsanitäter/ Notfallsanitäterin		3	2	1				1				2	2	3	2	1		1	2	1		3	3	3	3	2	2	2	2	2	3	4	4	4	4	3	2	3	3
27892930	785d196	2016-08-25 09:46:00	2016-08-25 12:28:00	teilgenommen und beendet	ja	37	16	männlich	Rettungsassistent/Rettungsassistentin		2	2	2				1				2	1	3	1	2		2	2	1		3	3	3	3	2	2	3	2	3	4	3	3	3	3	2	2	3	3
27893255	50ad59d	2016-08-25 12:31:00	2016-08-25 12:48:00	teilgenommen und beendet	ja	37	17	männlich	Notfallsanitäter/ Notfallsanitäterin		4	2	2				1				2	1	3	2	1		1	2	2		2	2	3	2	1	1	2	1	2	4	3	3	3	3	3	2	3	3
27893448	8e191d8	2016-08-25 12:48:00	2016-08-25 13:00:00	teilgenommen und beendet	ja	44	24	männlich	Notfallsanitäter/ Notfallsanitäterin		4	4	3				1				2	1	4	2	1		1	2	2		3	3		3	2	2	3	1	2	4	3	3	3	3	3	1	3	3
27894488	9082ea5	2016-08-25 13:49:00	2016-08-25 14:02:00	teilgenommen und beendet	ja	27	8	männlich	Rettungsassistent/Rettungsassistentin		3	1	1				1				1	1	3	2	2		1	1	1		3	3	4	3	3	2	2	1	2	3	4	4	4	4	4	1	3	3
27895384	2505f99	2016-08-25 13:37:00	2016-08-25 14:58:00	teilgenommen und beendet	ja	38	20	männlich	Notfallsanitäter/ Notfallsanitäterin		3	2	1		1						1	1	3	1	1		1	1	1		3	3	4	3	1	2	2	3	3	4	3	3	2	3	2	2	3	3
27895423	8d6a7f8	2016-08-25 14:53:00	2016-08-25 15:00:00	teilgenommen und beendet	ja	32	13	männlich	Notarzt/Notärztin		3	3	2				1	1			2	2	3	2	1		1	2	2		2	2	3	3	2	2	2	3	3	4	3	3	2	3	4	2	3	3
27895798	bab98bb	2016-08-25 15:15:00	2016-08-25 15:20:00	teilgenommen und beendet	ja	33	14	männlich	Rettungsassistent/Rettungsassistentin		3	3	2			1					1	1	3	2	1		1	3	1
27896318	c053fef	2016-08-25 15:39:00	2016-08-25 15:46:00	teilgenommen und beendet	ja	23	4	weiblich	Rettungsassistent/Rettungsassistentin		1	1	1					1			1	3	3	3	1	1	1	2	1		3	3	3	3	1	2	3	1	3	3	3	3	3	4	2	1	4	3
27896690	df825ce	2016-08-25 15:53:00	2016-08-25 16:03:00	teilgenommen und beendet	ja	49	25	männlich	Rettungsassistent/Rettungsassistentin		3	2	1				1				2	3	3	2	1		1	2	2		3	3	3	3	3	4	4	3	4	4	4	4	3	4	3	2	3	4
27896918	34988db	2016-08-25 16:03:00	2016-08-25 16:13:00	teilgenommen und beendet	ja	51	33	männlich	Notarzt/Notärztin		3	3	2				1	1			3	3	3	3	1		1	3	2		3	3	3	3	2	2	3	2	2	4	3	3	2	1	4	2	3	3
27902510	2d79dbd	2016-08-25 21:31:00	2016-08-25 21:50:00	teilgenommen und beendet	ja	32	14	männlich	Notfallsanitäter/ Notfallsanitäterin		3	2	2				1				1	1	3	1	2		1	1	2		3	3	4	4	1	1	1	1	3	4	4	3	4	3	2	1	3	3
27903676	8d56b5d	2016-08-25 22:56:00	2016-08-25 23:07:00	teilgenommen und beendet	ja	47	26	männlich	Rettungsassistent/Rettungsassistentin		4	2	1				1				3	2	2	2	3		1	2	1		3	3	3	3	1	2	2	2	3	4	3	3	3	3	3	2	3	3
27903836	d11f9a2	2016-08-25 23:14:00	2016-08-25 23:21:00	teilgenommen und beendet	ja	31	5	männlich	Rettungsassistent/Rettungsassistentin		2	2	1				1				2	1	2	1	1		2	3	2		3	3	4	3	2	3	3	3	2	3	3	2	3	2	3	2	3	3
27904513	abb6588	2016-08-26 00:20:00	2016-08-26 00:27:00	teilgenommen und beendet	ja	25	5	männlich	Rettungsassistent/Rettungsassistentin		2	2	1				1				1	2	2	2	2		1	1	1		3	3	3	3	2	2	2	1	3	3	3	3	3	3	3	2	3	3
27905775	cf1f642	2016-08-26 03:56:00	2016-08-26 04:02:00	teilgenommen und beendet	ja	35	10	männlich	Rettungsassistent/Rettungsassistentin		4	3	3				1				4	2	2	1	1		1	2	1		3	3	3	3	2	1	1	1	3	4	4	4	4	3	4	2	3	4
27906494	4bb9549	2016-08-26 06:56:00	2016-08-26 07:04:00	teilgenommen und beendet	ja	34	13	männlich	Notfallsanitäter/ Notfallsanitäterin		2	1	1				1				1	1	3	1	1		2	2	2		3	3	4	3	2	1	1	2	2	4	3	3	3	2	2	2	3	3
27906757	7dfffc2	2016-08-26 07:39:00	2016-08-26 07:53:00	teilgenommen und beendet	ja	27	9	männlich	Rettungsassistent/Rettungsassistentin		3	3	3				1				2	1	2	2	1		2	2	3		3	3	4	3	1	2	4	2	2	4	4	4	4	4	3	3	3	3
27907514	c79d479	2016-08-26 09:01:00	2016-08-26 09:10:00	teilgenommen und beendet	ja	28	8	weiblich	Rettungsassistent/Rettungsassistentin		4	3	1		1						3	1	3	1	2	4	1	2	1		3	3	4	3	2	2	4	2	3	4	3	3	3	2	3	2	3	3
27907610	fed6a6f	2016-08-26 09:12:00	2016-08-26 09:17:00	teilgenommen und beendet	ja	39	10	männlich	Notarzt/Notärztin		4	3	3				1				2	2	3	2	1		1	2	1		3	3	3	3	2	1	2	3	3	4	4	4		3	4	4	4	4
27908759	6f2df20	2016-08-26 10:30:00	2016-08-26 10:37:00	teilgenommen und beendet	ja	20	1	weiblich	Rettungsassistent/Rettungsassistentin		3	2	1		1						2	3	3	2	2	3	2	2	1		3	4	4	3	2	2	3	2	2	3	3	4	3	3	4	2	3	3
27909018	7df5d70	2016-08-26 10:41:00	2016-08-26 10:51:00	teilgenommen und beendet	ja	59	38	männlich	Rettungsassistent/Rettungsassistentin		3	2	1			1					2	3	4	3	2		1	2	2		3	3	3	3	1	1	2	2	2	3	3	3	3	3	3	1	4	3
27910970	fcc3f26	2016-08-26 12:30:00	2016-08-26 12:42:00	teilgenommen und beendet	ja	28	8 1/2 Jahre	weiblich	Rettungsassistent/Rettungsassistentin		4	3	2		1						1	1	3	1	2	4	3	1	2		3	3	4	3	1	1	2	1	3	4	3	3	3	4	2	3	4	3
27914205	26f6782	2016-08-26 15:37:00	2016-08-26 15:51:00	teilgenommen und beendet	ja	25	2	weiblich	Rettungsassistent/Rettungsassistentin		3	2	1				1				2	1	2	2	2	3	3	2	2		3	2	3	3	3	2	3	2	2	3	3	3	3	2	4	2	3	2
27914471	cc3c01a	2016-08-26 15:50:00	2016-08-26 16:10:00	teilgenommen und beendet	ja	43	23	männlich	Rettungsassistent/Rettungsassistentin		4	2	1				1				1	1	3	2	1		1	1	1		3	3	3	3	2	2	1	1	2	3	3	3	3	3	3	2	3	3
27915596	e8d65b1	2016-08-26 17:21:00	2016-08-26 17:28:00	teilgenommen und beendet	ja	24	4	männlich	Rettungsassistent/Rettungsassistentin		4	2	1				1				2	1	3	2	2		2	2	2		3	3	3	3	4	2	3	1	2	4	4	3	3	3	4	2	3	3
27915626	3ae8d2e	2016-08-26 17:24:00	2016-08-26 17:31:00	teilgenommen und beendet	ja	26	8	männlich	Rettungsassistent/Rettungsassistentin		2	3	2					1			2	1	3	2	1		2	3	2		3	3	4	3	2	2	1	1	2	4	3	3	2	2	3	2	4	3
27915636	ef97dd9	2016-08-26 17:24:00	2016-08-26 17:32:00	teilgenommen und beendet	ja	39	20	männlich	Notarzt/Notärztin		4	3	3				1				3	4	4	4	1		1	1	3		3	3	3	2	3	1	4	3	2	3	3	3	4	4	3	4	4	3
27915981	585c186	2016-08-26 17:56:00	2016-08-26 18:03:00	teilgenommen und beendet	ja	25	5	weiblich	Rettungsassistent/Rettungsassistentin		2	1	1		1						1	2	3	2	1	2	1	2	1		3	3	3	3	1	3	3	2	3	3	3	3	3	2	3	2	3	3
27916125	689dcf1	2016-08-26 18:00:00	2016-08-26 18:15:00	teilgenommen und beendet	ja	45	20	männlich	Rettungsassistent/Rettungsassistentin		2	2	2				1				1	1	1	1	2		3	2	2		3	3	4	3	1	2	2	2	3	4	4	3	3	3	4	2	3	3
27916129	f327287	2016-08-26 18:06:00	2016-08-26 18:15:00	teilgenommen und beendet	ja	31	12	männlich	Rettungsassistent/Rettungsassistentin		4	3	2		1						1	1	3	2	1		1	2	3		3	4	3	4	1	1	3	1	2	4	3	3	3	3	2	2	4	3
27917468	3a21ea4	2016-08-26 20:05:00	2016-08-26 20:17:00	teilgenommen und beendet	ja	27	5	männlich	Rettungsassistent/Rettungsassistentin		4	2	1		1						3	1	4	2	1		2	2	2		3	3	4	3	2	1	1	1	4	4	4	4	4	3	3	3	4	4
27920793	688c9c7	2016-08-27 06:32:00	2016-08-27 06:39:00	teilgenommen und beendet	ja	20	2	weiblich	Rettungsassistent/Rettungsassistentin		3	2	1				1				1	2	2	1	1		1	2	1		3	4	4	4	1	1	3	1	4	4	4	4	4	4	4	2	4	3
27921045	973cb56	2016-08-27 08:09:00	2016-08-27 08:15:00	teilgenommen und beendet	ja	32	10	männlich	Rettungsassistent/Rettungsassistentin		4	3	2				1				2	2	4	2	1		1	2	3		3	3	3	3	2	2	3	1	3	4	4	4	3	4	4	2	4	3
27921755	8813d4b	2016-08-27 09:52:00	2016-08-27 10:05:00	teilgenommen und beendet	ja	27	6	männlich	Rettungsassistent/Rettungsassistentin		3	2	1				1				2	2	3	3	1		1	2	4		1	1	1	2	1	2	4	3	3	4	3	3	3	3	3	3	3	3
27921896	789d3b0	2016-08-27 09:45:00	2016-08-27 10:28:00	teilgenommen und beendet	ja	30	9	männlich	Rettungsassistent/Rettungsassistentin		3	3	2				1				2	1	2	2	1		2	2	3		2	3	3	3	2	1	4	2	3	3	3	4	4	3	3	3	4	3
27922054	554ff6b	2016-08-27 10:47:00	2016-08-27 10:55:00	teilgenommen und beendet	ja	29	11	männlich	Rettungsassistent/Rettungsassistentin		3	2	2					1			2	2	3	2	1		1	2	2		2	3		3	1	2	3	2	3	3	4	4	3	4	3	1	2	3
27922556	a7488b0	2016-08-27 09:59:00	2016-08-27 12:13:00	teilgenommen und beendet	ja	26	4	weiblich	Rettungsassistent/Rettungsassistentin		3	1	1			1	1				3	2	3	2	1	3	1	2	2		2	3	3	3	2	2	2	2	1	3	3	3	3	2	3	2	3	3
27922588	3ea317f	2016-08-27 11:10:00	2016-08-27 12:19:00	teilgenommen und beendet	ja	41	19	männlich	Notfallsanitäter/ Notfallsanitäterin		2	3	3				1				2	1	2	2	1		3	2	2		3	3	3	2	2	2	4	3	3	3	4	4	4	4	4	2	4	4
27924582	aaf335f	2016-08-27 15:45:00	2016-08-27 15:51:00	teilgenommen und beendet	ja	34	9	männlich	Notfallsanitäter/ Notfallsanitäterin		3	2	2		1						1	1	2	2	1		1	2	2		3	3	3	3	2	2	3	3	2	3	3	3	3	2	3	2	3	3
27925216	5d97c06	2016-08-27 16:50:00	2016-08-27 16:57:00	teilgenommen und beendet	ja	22	2	weiblich	Rettungsassistent/Rettungsassistentin		1	1	1		1						1	1	2	2	1	2	1	2	2		3	3	3	2	3	2	3	2	3	3	3	3	2	2	4	2	3	2
27925626	5402c7a	2016-08-27 17:33:00	2016-08-27 17:41:00	teilgenommen und beendet	ja	27	8	männlich	Rettungsassistent/Rettungsassistentin		3	3	2				1				2	1	3	2	1		1	3	1		3	2	3	2	2	3	2	1	2	2	2	3	2	2	1	2	2	2
27926470	4b4af88	2016-08-27 19:01:00	2016-08-27 19:08:00	teilgenommen und beendet	ja	30	3	männlich	Rettungsassistent/Rettungsassistentin		3	3	2		1						2	1	2	2	4		1	2	2		2	2	3	3	3	2	4	3	3	4	3	3	3	4	4	1	2	2
27926781	9d4ce9d	2016-08-27 19:42:00	2016-08-27 19:53:00	teilgenommen und beendet	ja	22	4	männlich	Rettungsassistent/Rettungsassistentin		3	2	2				1				1	1	3	2	2		1	2	2		4	3	3	4	2	2	1	1	3	3	4	4	3	3	3	1	4	4
27927373	b8aed2e	2016-08-27 20:57:00	2016-08-27 21:07:00	teilgenommen und beendet	ja	26	7	männlich	Rettungsassistent/Rettungsassistentin		2	1	1				1				2	1	3	2	1		1	2	2		3	2	3	3	1	2	3	2	3	4	3	3	3	3	2	1	3	3
27927842	90e87f9	2016-08-27 21:55:00	2016-08-27 22:03:00	teilgenommen und beendet	ja	40	20	männlich	Notfallsanitäter/ Notfallsanitäterin		2		1		1						1	1	2	2	1		1	2	2		3	3	4	3	1	2	2	2	3	4	3	3	3	3	3	1	3	3
27928177	9abbc33	2016-08-27 22:41:00	2016-08-27 22:54:00	teilgenommen und beendet	ja	25	6	männlich	Rettungsassistent/Rettungsassistentin		3	2	1				1				2	3	2	2	1		1	2	1		3	3	4	2	2	2	3	3	2	4	3	3	3	3	3	2	4	3
27929540	fdeaaaf	2016-08-28 07:21:00	2016-08-28 07:33:00	teilgenommen und beendet	ja	34	10	männlich	Rettungsassistent/Rettungsassistentin		4	3	2				1				2	2	2	2	2		2	2	1		3	3	4	2	1	1	3	2	2	4	3	3	3	2	4	2	3	3
27930216	1945-02-03	2016-08-28 10:06:00	2016-08-28 10:17:00	teilgenommen und beendet	ja	33	8	männlich	Notfallsanitäter/ Notfallsanitäterin		4	3	2				1				1	2	3	1	1		1	1	1		3	3	4	3	2	2	3	1	3	4	4	3	4	3	4	2	3	3
27930672	e5789ab	2016-08-28 11:14:00	2016-08-28 11:23:00	teilgenommen und beendet	ja	29	10	männlich	Rettungsassistent/Rettungsassistentin		3	2	1			1	1				1	1	3	2	2		1	1	1		3	3	3	3	2	2	1	1	1	4	2	3	3	1	3	3	3	3
27930952	1c0d7d8	2016-08-28 11:54:00	2016-08-28 12:05:00	teilgenommen und beendet	ja	22	3	weiblich	Rettungsassistent/Rettungsassistentin		3	3	1		1						2	3	2	1	1	3	1	1	1		4	4	4	4	2	1	3	2	3	4	3	4	3	3	4	2	4	4
27931011	4b44ad9	2016-08-28 11:57:00	2016-08-28 12:10:00	teilgenommen und beendet	ja	37	10	männlich	Notfallsanitäter/ Notfallsanitäterin		3	2	1		1						1	2	2	1	2		2	1	1		3	3	4	3	2	2	3	2	3	4	3	3	2	3	3	2	3	3
27934113	fe68dfa	2016-08-28 17:15:00	2016-08-28 17:21:00	teilgenommen und beendet	ja	27	9	männlich	Rettungsassistent/Rettungsassistentin		4	3	2						1		2	2	2	2	1		1	1	2		3	3	4	3	2	2	1	2	3	4	3	4	4	4	3	2	3	3
27934780	6bed948	2016-08-28 18:18:00	2016-08-28 18:33:00	teilgenommen und beendet	ja	28	4	männlich	Rettungsassistent/Rettungsassistentin		4	2	1				1				1	3	3	1	1		1	1	1		3	3	4	4	3	2	3	3	3	2	4	3	3	3	3	1	4	4
27935183	387b1f9	2016-08-28 19:03:00	2016-08-28 19:12:00	teilgenommen und beendet	ja	53	22	weiblich	Notarzt/Notärztin		4	4	2						1		1	3	2	2	2	3	1	2	1		3	3	4	3	2	2	4	3	4	4	3	3	3	3	4	2	3	3
27935319	bc18a4f	2016-08-28 19:09:00	2016-08-28 19:24:00	teilgenommen und beendet	ja	28	8	männlich	Notfallsanitäter/ Notfallsanitäterin		4	3	3				1				2	1	3	2	1	3	2	2	2		3	3	3	3	1	2	2	1	2	3	3	3	2	2	3	1	2	3
27940558	5cd31d8	2016-08-29 07:51:00	2016-08-29 08:03:00	teilgenommen und beendet	ja	32	5	weiblich	Rettungsassistent/Rettungsassistentin		3	1	1		1						4	4	3	2	1	4	1	2	2		3	3	4	3	1	2	4	3	3	3	4	4	3	2	3	1	4	3
27941055	f27aba1	2016-08-29 08:00:00	2016-08-29 08:53:00	teilgenommen und beendet	ja	29	7	männlich	Rettungsassistent/Rettungsassistentin		1	2	3			1	1				2	2	2	2	2		1	1	2		3	3	4	3	1	1	2	1	3	4	3	4	4	3	3	2	3	3
27942222	8d404cb	2016-08-29 10:08:00	2016-08-29 10:16:00	teilgenommen und beendet	ja	25	6	männlich	Rettungsassistent/Rettungsassistentin		3	2	1		1						2	2	2	2	2		2	2	2		2	2	3	3	1	2	2	2	3	4	4	4	4	3	4	1	4	3
27942296	9f0fcb1	2016-08-29 09:57:00	2016-08-29 10:21:00	teilgenommen und beendet	ja	44	17	männlich	Notfallsanitäter/ Notfallsanitäterin		3	2	2				1				1	1	3	2	1		1	2	2		3	3	3	3	2	2	2	2	3	4	4	3	3	3	3	3	4	3
27942397	754f625	2016-08-29 10:20:00	2016-08-29 10:27:00	teilgenommen und beendet	ja	24	6	männlich	Rettungsassistent/Rettungsassistentin		4	3	2			1	1				2	1	2	1	2		2	2	1		2	3	3	2	4	2	4	2	2	3	3	3	3	2	4	2	4	3
27942400	6f92ba1	2016-08-29 10:13:00	2016-08-29 10:27:00	teilgenommen und beendet	ja	43	22	männlich	Rettungsassistent/Rettungsassistentin		4	4	3			1	1				2	2	2	2	3		1	2	3		3	3	4	2	2	2	4	3	3	4	3	3	4	3	4	2	3	3
27942442	d80c019	2016-08-29 10:19:00	2016-08-29 10:30:00	teilgenommen und beendet	ja	22	4	männlich	Rettungsassistent/Rettungsassistentin		4	2	2				1				2	2	2	2	1		1	1	1		3	3	4	3	2	2	4	2	3	4	3	3	3	4	3	1	3	3
27942655	321c62d	2016-08-29 10:32:00	2016-08-29 10:43:00	teilgenommen und beendet	ja	22	3	männlich	Rettungsassistent/Rettungsassistentin		4	3	2				1				2	2	3	3	2		1	3	2		3	3	3	3	2	3	3	1	2	3	3	3	3	4	4	1	3	3
27943046	4b9a8cc	2016-08-29 11:03:00	2016-08-29 11:10:00	teilgenommen und beendet	ja	29	8	männlich	Notfallsanitäter/ Notfallsanitäterin		2	2	2		1						1	1	3	2	1		1	1	2		3	3	4	4	1	3	2	2	2	4	4	4	4	4	3	2	4	4
27943543	d534731	2016-08-29 11:32:00	2016-08-29 11:41:00	teilgenommen und beendet	ja	40	20	männlich	Rettungsassistent/Rettungsassistentin		3	2	2		1						3	1	3	2	1		2	2	1		3	3	3	3	2	2	3	2	3	4	3	3	3	3	3	1	3	3
27944853	1166b43	2016-08-29 12:42:00	2016-08-29 12:57:00	teilgenommen und beendet	ja	42	15	männlich	Rettungsassistent/Rettungsassistentin		3	3	2			1	1				2	1	4	3	1		1	2	1		3	2	3	3	2	2	3	2	2	3	3	3	3	4	4	1	3	3
27945663	6e67a7d	2016-08-29 13:27:00	2016-08-29 13:38:00	teilgenommen und beendet	ja	36	15	männlich	Notfallsanitäter/ Notfallsanitäterin		3	3	3				1				2	2	2	2	2		1	1	2		3	3	3	3	2	2	2	2	3	4	3	3	3	4	4	2	3	3
27946540	44bfcc3	2016-08-29 14:10:00	2016-08-29 14:20:00	teilgenommen und beendet	ja	25	4	männlich	Rettungsassistent/Rettungsassistentin		3	2	1				1				2	2	2	2	1		1	3	2		2	2	3	3	2	2	3	3	2	3	2	3	2	3	3	2	3	3
27947379	5eb5c47	2016-08-29 14:52:00	2016-08-29 14:59:00	teilgenommen und beendet	ja	46	36	männlich	Rettungsassistent/Rettungsassistentin		4	3	1				1				1	3	2	2	2		1	2	3		3	3	4	3	3	2	4	3	3	4	3	3	3	3	3	3	3	3
27947609	621ab08	2016-08-29 14:44:00	2016-08-29 15:13:00	teilgenommen und beendet	ja	54	29	männlich	Rettungsassistent/Rettungsassistentin		3	2	1			1	1				2	2	2	2	1		1	2	1		3	3	3	3	2	2	2	3	3	4	3	3	3	3	3	2	3	3
27947687	2ea900e	2016-08-29 14:59:00	2016-08-29 15:16:00	teilgenommen und beendet	ja	30	8	weiblich	Rettungsassistent/Rettungsassistentin		4	3	2				1				1
27948153	95dfd50	2016-08-29 15:35:00	2016-08-29 15:43:00	teilgenommen und beendet	ja	23	2	männlich	Rettungsassistent/Rettungsassistentin		3	2	1				1				1	1	3	2	2		1	2	1		3	3	4	3	2	2	3	2	2	3	4	4	3	3	4	2	3	3
27949442	774b5f6	2016-08-29 16:37:00	2016-08-29 16:50:00	teilgenommen und beendet	ja	46	21	männlich	Rettungsassistent/Rettungsassistentin		4	3	2				1				1	1	3	3	2		1	2	2		3	3	3	4	2	2	4	2	2	3	3	3	2	3	4	2	3	3
27949652	c810864	2016-08-29 16:06:00	2016-08-29 17:03:00	teilgenommen und beendet	ja	48	23	männlich	Notfallsanitäter/ Notfallsanitäterin		2	2	2		1						2	2	2	2	1		4	2	1		3	3	3	3	2	2	3	2	2	4	2	2	2	2	2	2	2	2
27950612	ea6a1b3	2016-08-29 17:46:00	2016-08-29 17:52:00	teilgenommen und beendet	ja	41			Rettungsassistent/Rettungsassistentin		3	3	3				1				2	1	3	1	1		1	1	1		3	3	4	3	1	1	1	1	3	4	4	4	4	3	4	3	3	3
27951205	d887790	2016-08-29 18:12:00	2016-08-29 18:17:00	teilgenommen und beendet	ja	25	6	männlich	Rettungsassistent/Rettungsassistentin		4	2	1		1						3	4	2	2	2		1	2	1		3	3	3	2	2	2	4	4	3	3	3	2	1	1	3	2	4	2
27955299	c339f10	2016-08-29 21:38:00	2016-08-29 21:45:00	teilgenommen und beendet	ja	21	3	männlich	Notfallsanitäter/ Notfallsanitäterin		3	3	1				1				2	3	4	3	3		1	2	3		3	4	4	3	1	2	4	1	2	3	2	4	4	3	3	1	2	1
27956579	6d6caca	2016-08-29 22:34:00	2016-08-29 22:46:00	teilgenommen und beendet	ja	28	8	weiblich	Rettungsassistent/Rettungsassistentin		4	3	3				1				2	2	3	2	1	4	1	2	2		3	4	4	3	3	2	4	3	2	4	4	4	3	2	3	2	4	3
27959870	5dbeca0	2016-08-30 05:57:00	2016-08-30 06:05:00	teilgenommen und beendet	ja	23	3	weiblich	Rettungsassistent/Rettungsassistentin		3	2	1		1						1	2	2	2	3	2	2	2	1		3	4	4	3	2	2	2	2	2	4	4	4	3	4	3	2	4	4
27961065	fe1957b	2016-08-30 08:16:00	2016-08-30 08:25:00	teilgenommen und beendet	ja	35	13	männlich	Rettungsassistent/Rettungsassistentin		2	2	2				1				3	2	2	2	1		1	2	1		3	3	4	3	2	3	2	1	2	3	3	4	4	3	4	2	4	4
27961207	4c36d78	2016-08-30 08:20:00	2016-08-30 08:35:00	teilgenommen und beendet	ja	49	25	männlich	Rettungsassistent/Rettungsassistentin		3	2	1			1					1	1	2	2	2		1	1	1		3	3	3	3	2	2	3	3	3	3	3	3	3	3	3	2	3	3
27961843	f19fa81	2016-08-30 09:04:00	2016-08-30 09:11:00	teilgenommen und beendet	ja	23	4	männlich	Rettungsassistent/Rettungsassistentin		2	2	1		1	1					2	1	2	2	1		1	2	1		2	2	3	3	2	2	3	1	2	4	3	3	3	2	3	1	3	3
27962512	0b108d0	2016-08-30 09:26:00	2016-08-30 09:41:00	teilgenommen und beendet	ja	47	24	männlich	Notfallsanitäter/ Notfallsanitäterin		3	2	2		1						1	1	2	2	2		2	2	1		3	3	3	3	3	2	3	2	3	4	3	3	3	3	3	2	3	3
27962803	effa4f0	2016-08-30 09:49:00	2016-08-30 09:55:00	teilgenommen und beendet	ja	28	7	männlich	Rettungsassistent/Rettungsassistentin		4	4	3				1				2	1	2	3	1		2	2	2		3	3	4	3	2	2	1	1	3	4	4	3	4	4	4	1	4	3
27963559	d4a91ab	2016-08-30 10:28:00	2016-08-30 10:34:00	teilgenommen und beendet	ja	43	23	männlich	Rettungsassistent/Rettungsassistentin		2	1	1		1		1				2	1	3	1	1		1	1	2		3	4	4	4	1	3	1	1	2	4	4	4	4	3	4	1	4	4
27965130	4f6102b	2016-08-30 11:46:00	2016-08-30 11:53:00	teilgenommen und beendet	ja	23	4	männlich	Rettungsassistent/Rettungsassistentin		3	2	2		1						1	2	3	2	1		3	2	2		3	3	4	3	2	2	2	3	3	4	4	4	3	3	4	2	4	3
27965199	4c2725b	2016-08-30 11:45:00	2016-08-30 11:57:00	teilgenommen und beendet	ja	29	9	männlich	Rettungsassistent/Rettungsassistentin		3	2	1				1				3	2	3	1	2		2	2	1		3	3	3	3	2	3	4	3	1	3	3	3	3	2	4	3	4	3
27965203	2a78f04	2016-08-30 11:48:00	2016-08-30 11:57:00	teilgenommen und beendet	ja	22	4	männlich	Rettungsassistent/Rettungsassistentin		3	2	1				1				1	1	2	1	1		1	2	1		4	3	4	4	2	2	2	2	2	4	4	3	3	2	3	2	4	3
27965258	6f0a6d1	2016-08-30 11:56:00	2016-08-30 12:01:00	teilgenommen und beendet	ja	33	12	männlich	Notfallsanitäter/ Notfallsanitäterin		3	2	2				1				2	2	3	2	1		1	3	3		3	3	3	3	2	3	1	1	3	4	3	3	3	3	3	1	3	3
27965266	4d5a59d	2016-08-30 11:53:00	2016-08-30 12:02:00	teilgenommen und beendet	ja	30	2	männlich	Rettungsassistent/Rettungsassistentin		3	2	1				1				2	1	3	2	3		1	1	2		3	3	3	4	2	1	2	2	3	4	4	4	4	4	4	2	4	4
27965316	296cd44	2016-08-30 11:57:00	2016-08-30 12:04:00	teilgenommen und beendet	ja	48	20	männlich	Rettungsassistent/Rettungsassistentin		4	4	3		1						1	2	2	2	2		1	2	2		4	4	4	3	1	2	2	1	4	4	4	4	4	4	3	1	3	3
27965350	bac1a60	2016-08-30 11:59:00	2016-08-30 12:06:00	teilgenommen und beendet	ja	23	5	männlich	Rettungsassistent/Rettungsassistentin		3	2	1				1				1	2	4	2	1		1	1	1		3	3	4	4	2	2	3	2	3	3	4	4	4	2	4	2	3	3
27965361	3af0b65	2016-08-30 11:54:00	2016-08-30 12:06:00	teilgenommen und beendet	ja	24	6	männlich	Rettungsassistent/Rettungsassistentin		3	1	1				1				2	2	3	2	1		2	2	2		3	3	4	4	1	1	3	1	3	4	3	3	4	4	3	2	4	3
27965373	6df2617	2016-08-30 11:57:00	2016-08-30 12:07:00	teilgenommen und beendet	ja	28	8	männlich	Rettungsassistent/Rettungsassistentin		4	3	2				1				3	2	2	2	1		2	2	2		3	3	4	3	2	2	3	2	3	3	4	3	4	3	3	2	4	3
27965405	eb5970b	2016-08-30 11:58:00	2016-08-30 12:09:00	teilgenommen und beendet	ja	22	4	männlich	Rettungsassistent/Rettungsassistentin		3	2	1		1						2	1	3	2	1		1	2	2		3	3	4	3	2	1	3	2	1	3	4	4	2	3	4	1	3	3
27965432	b362928	2016-08-30 12:00:00	2016-08-30 12:11:00	teilgenommen und beendet	ja	43	20	männlich	Rettungsassistent/Rettungsassistentin		3	2	1		1						1	2	1	1	3	4	3	1	1		3	3	4	3	1	1	2	2	2	4	4	3	3	3	4	3	3	3
27965449	60361d5	2016-08-30 11:54:00	2016-08-30 12:12:00	teilgenommen und beendet	ja	23	5	männlich	Notfallsanitäter/ Notfallsanitäterin		2	2	1		1						1	1	4	2	2		1	2	2		3	3	3	4	1	2	1	1	2	4	4	4	3	2	3	1	3	3
27965497	d2ac83a	2016-08-30 12:11:00	2016-08-30 12:16:00	teilgenommen und beendet	ja	23	4	männlich	Rettungsassistent/Rettungsassistentin		2	2	2				1				2	2	2	2	1		2	2	2		3	3	3	3	3	2	3	2	3	3	3	3	2	3	3	3	3	3
27965575	f31b832	2016-08-30 12:12:00	2016-08-30 12:21:00	teilgenommen und beendet	ja	21	3	männlich	Notfallsanitäter/ Notfallsanitäterin		3	2	1		1						2	1	3	2	4		1	2	1		3	3	4	3	2	2	3	2	3	4	4	4	3	3	4	2	3	3
27965587	fbd5b96	2016-08-30 12:16:00	2016-08-30 12:21:00	teilgenommen und beendet	ja	29	8	männlich	Rettungsassistent/Rettungsassistentin		3	3	3				1				1	1	2	2	1		1	4	4		2	3	2	3	2	2	4	4	3	4	3	3	1	1	1	4	2	1
27965600	10c74ac	2016-08-30 12:10:00	2016-08-30 12:22:00	teilgenommen und beendet	ja	33	5	männlich	Rettungsassistent/Rettungsassistentin		2	1	1		1						1	1	3	2	1		3	2	2		3	3	3	3	1	3	2	2	2	4	3	3	3	3	3	2	3	3
27965633	ef7adcb	2016-08-30 12:14:00	2016-08-30 12:25:00	teilgenommen und beendet	ja	50	26	männlich	Notfallsanitäter/ Notfallsanitäterin		3	3	3			1					1	1	2	2	1		2	3	1		3	3	3	3	2	1	3	3	3	3	3	3	2	2	3	2	3	3
27965706	6257da9	2016-08-30 12:25:00	2016-08-30 12:29:00	teilgenommen und beendet	ja	22	3	männlich	Rettungsassistent/Rettungsassistentin		4	2	1			1					1	2	2	1	3		1	1	2		3	3	3	3	1	1	1	1	3	4	3	4	4	4	4	1	4	3
27965877	cb10d03	2016-08-30 12:31:00	2016-08-30 12:40:00	teilgenommen und beendet	ja	30	5	männlich	Rettungsassistent/Rettungsassistentin		3	2	1		1						2	1	2	2			1	2	3		3	3	4	3	3	1	4	2	3	4	3	3	3	2	3	4	2	3
27966026	37b9300	2016-08-30 12:41:00	2016-08-30 12:48:00	teilgenommen und beendet	ja	54	34	männlich	Rettungsassistent/Rettungsassistentin		4	3	1		1						1	1	2	1	2		3	1	1		3	3	3	3	2	2	3	2	3	4	3	4	3	2	3	2	3	3
27966030	f80d0ad	2016-08-30 12:39:00	2016-08-30 12:49:00	teilgenommen und beendet	ja	28	6	männlich	Rettungsassistent/Rettungsassistentin		4	3	1				1				2	3	4	2	2		1	2	2		3	3	3	3	2	2	4	3	3	4	3	3	2	2	2	1	3	3
27966257	11ca65c	2016-08-30 12:51:00	2016-08-30 12:57:00	teilgenommen und beendet	ja	23	3	weiblich	Notfallsanitäter/ Notfallsanitäterin		2	2	1				1				2	1	3	1	1	2	1	1	1		2	2	4	3	1	3	2	1	2	3	3	4	2	4	3	2	4	2
27966907	f74e02a	2016-08-30 13:11:00	2016-08-30 13:23:00	teilgenommen und beendet	ja	38	13	männlich	Rettungsassistent/Rettungsassistentin		3	3	2			1					1	2	3	2	1		1	2	2		3	3	4	4	2	2	3	2	3	4	3	2	2	3	3	2	3	3
27967078	04b939e	2016-08-30 13:14:00	2016-08-30 13:31:00	teilgenommen und beendet	ja	24	4	männlich	Rettungsassistent/Rettungsassistentin		3	2	1		1						1	1	2	2	2		2	3	2		3	3	4	3	2	2	2	2	3	4	4	3	4	3	4	2	3	3
27967269	f8dc13d	2016-08-30 13:31:00	2016-08-30 13:41:00	teilgenommen und beendet	ja	25	6	männlich	Rettungsassistent/Rettungsassistentin		3	3	2			1					1	2	3	2	1		1	1	2		3	3	3	3	2	2	1	2	3	3	3	3	2	4	3	1	3	3
27967467	e79ad82	2016-08-30 13:32:00	2016-08-30 13:48:00	teilgenommen und beendet	ja	36	14	männlich	Rettungsassistent/Rettungsassistentin		3	1	1				1				3	1	2	2	1		2	2	2		3	3	3	3	1	2	2	2	2	3	3	3	3	3	3	2	3	3
27967586	2bb1478	2016-08-30 12:35:00	2016-08-30 13:50:00	teilgenommen und beendet	ja	19	2	männlich	Rettungsassistent/Rettungsassistentin		3	3	2		1						1	3	3	2	2	3	3	2	1		3	3	4	4	1	2	2	3	3	4	4	4	3	4	4	1	3	3
27967778	629b503	2016-08-30 13:52:00	2016-08-30 13:57:00	teilgenommen und beendet	ja	36	17	männlich	Rettungsassistent/Rettungsassistentin		3	2	2				1				2	2	2	2	1		1	2	2		3	3	3	3	2	2	1	1	3	4	3	3	3	2	3	2	3	3
27967904	d61bb63	2016-08-30 13:54:00	2016-08-30 14:03:00	teilgenommen und beendet	ja	37	18	männlich	Notfallsanitäter/ Notfallsanitäterin		3	3	2			1		1			1	1	4	2	1		1	2	3		3	3	4	3	1	3	1	1	2	3	3	3	3	3	4	1	4	3
27967949	d26cf67	2016-08-30 13:52:00	2016-08-30 14:05:00	teilgenommen und beendet	ja	24	3	weiblich	Rettungsassistent/Rettungsassistentin		3	2	1				1				2	1	1	1	2	2	2	1	1		3	3	3	3	2	2	2	2	3	4	3	3	3	2	3	2	3	3
27968362	4403e6a	2016-08-30 14:14:00	2016-08-30 14:25:00	teilgenommen und beendet	ja	30	9	männlich	Rettungsassistent/Rettungsassistentin		1	1	1		1						1	2	3	2	1		3	2	1		3	3	4	4	1	2	3	2	3	4	3	4	3	4	3	2	4	3
27968801	9847d8e	2016-08-30 14:39:00	2016-08-30 14:46:00	teilgenommen und beendet	ja	26	5	männlich	Notfallsanitäter/ Notfallsanitäterin		1	1	1				1				1	2	3	2	1		2	2	1		3	3	4	3	2	3	4	2	2	3	2	2	2	1	2	2	3	2
27969333	0f4662d	2016-08-30 15:05:00	2016-08-30 15:13:00	teilgenommen und beendet	ja	27	5	weiblich	Rettungsassistent/Rettungsassistentin		3	2	1				1				1	1	3	3	1	2	2	2	2		3	3	4	3	2	2	1	1	3	4	4	4	3	2	3	2	3	3
27969347	467aeed	2016-08-30 13:18:00	2016-08-30 15:14:00	teilgenommen und beendet	ja	33	13	männlich	Rettungsassistent/Rettungsassistentin		3	3	3			1	1				2	2	4	1	2		1	2	3		2	2	3	3	2	2	2	2	3	2	3	3	2	1	2	2	3	3
27969452	89b4b5c	2016-08-30 14:59:00	2016-08-30 15:19:00	teilgenommen und beendet	ja	32	8	männlich	Rettungsassistent/Rettungsassistentin		4	3	2						1		1	1	3	2	2			2	2		2	3	2	2	3	2	3	1	2	2	3	2	2	3	3	1	3	2
27969639	970784a	2016-08-30 15:17:00	2016-08-30 15:28:00	teilgenommen und beendet	ja	41	23	männlich	Rettungsassistent/Rettungsassistentin		2	2	2		1						1	1	3	2	1		3	2	1		3	3	4	3	1	2	1	1	2	4	4	4	4	3	4	1	4	4
27969788	d93adda	2016-08-30 15:13:00	2016-08-30 15:35:00	teilgenommen und beendet	ja	21	3	männlich	Notfallsanitäter/ Notfallsanitäterin		4	2	1				1				2	1	4	1	1		1	1	3		3	3	3	2	4	2	4	2	3	4	4	4	4	2	4	1	4	3
27969916	cfaf34d	2016-08-30 15:33:00	2016-08-30 15:41:00	teilgenommen und beendet	ja	24	5	männlich	Rettungsassistent/Rettungsassistentin		3	3	3				1	1			1	1	2	2	1		1	2	2		3	3	3	3	2	2	3	2	2	4	3	3	3	3	4	2	3	3
27970039	49b1235	2016-08-30 15:34:00	2016-08-30 15:47:00	teilgenommen und beendet	ja	27	7	männlich	Rettungsassistent/Rettungsassistentin		2	2	2			1					1	3	2	2	1		1	1	2		2	2	3	2	1	2	1	1	3	4	3	3	4	4	4	2	3	3
27970051	7d19577	2016-08-30 15:40:00	2016-08-30 15:48:00	teilgenommen und beendet	ja	42	1	weiblich	Rettungsassistent/Rettungsassistentin		3	2	1		1						1	2	2	2	1	2	1	2	2		3	3	4	3	2	2	3	2	3	4	3	3	3	2	3	2	3	3
27970105	9e2b5de	2016-08-30 15:43:00	2016-08-30 15:51:00	teilgenommen und beendet	ja	51	26	männlich	Notfallsanitäter/ Notfallsanitäterin		2	2	2			1					2	2	3	2	1		1	2	1		3	3	4	3	2	2	3	3	2	4	3	3	3	3	4	3	4	4
27970294	d7fdfbc	2016-08-30 15:45:00	2016-08-30 16:01:00	teilgenommen und beendet	ja	34	16	männlich	Notfallsanitäter/ Notfallsanitäterin		4	2	1				1				2	2	2	2	1		2	2	2		3	3	4	3	3	2	3	2	3	4	3	3	4	3	4	1	4	3
27971077	0d1df2a	2016-08-30 16:25:00	2016-08-30 16:32:00	teilgenommen und beendet	ja	28	4	männlich	Rettungsassistent/Rettungsassistentin		3	2	1				1				2	1	2	2	2		1	2	1		3	4	4	3	1	2	2	2	3	4	3	4	3	2	4	2	4	3
27971330	62a714f	2016-08-30 16:26:00	2016-08-30 16:40:00	teilgenommen und beendet	ja	48	24	männlich	Rettungsassistent/Rettungsassistentin		3	2	1				1				1	1	2	1	3		2	1	1		3	3	3	3	2	1	2	1	3	3	3	3	3	4	4	2	4	3
27972881	c890e9c	2016-08-30 17:20:00	2016-08-30 17:36:00	teilgenommen und beendet	ja	48	27	männlich	Notfallsanitäter/ Notfallsanitäterin		3	2	1				1				1	1	1	1	3		1	2	2		3	3	3	3	2	1	3	1	3	4	4	4	4	4	3	1	4	3
27973579	9c6b2ea	2016-08-30 12:08:00	2016-08-30 18:08:00	teilgenommen und beendet	ja	31	12	männlich	Rettungsassistent/Rettungsassistentin		3	2	1		1						2	2	3	2	1		1	3	2		2	3	2	3	1	2	1	1	1	4	4	3	2	4	3	1	3	3
27973668	8d73321	2016-08-30 18:06:00	2016-08-30 18:13:00	teilgenommen und beendet	ja	43	23	männlich	Notfallsanitäter/ Notfallsanitäterin		3	3	3						1		1	1	3	3	1		1	3	1		3	3	3	2	2	2	2	3	3	2	3	1	1	2	3	1	2	2
27974266	1ef0629	2016-08-30 18:35:00	2016-08-30 18:45:00	teilgenommen und beendet	ja	57	30	weiblich	Notarzt/Notärztin		3	3	3				1				2	2	2	2	1	4	1	1	1		3	3	4	4	2	1	4	4	4	4	4	4	4	3	3	1	4	4
27976020	1fac645	2016-08-30 20:02:00	2016-08-30 20:11:00	teilgenommen und beendet	ja	24	5	männlich	Notfallsanitäter/ Notfallsanitäterin		4	3	1		1						1	1	3	2	1		1	2	1		3	3	3	2	3	3	2	2	2	4	3	3	2	3	3	2	3	3
27976231	8089bb7	2016-08-30 20:05:00	2016-08-30 20:19:00	teilgenommen und beendet	ja	35	14	männlich	Notfallsanitäter/ Notfallsanitäterin		3	3	2				1				2	2	3	2	1		1	3	2		3	3	3	3	2	2	3	3	2	3	3	3	3	3	3	2	3	3
27976462	9908c72	2016-08-30 20:22:00	2016-08-30 20:30:00	teilgenommen und beendet	ja	32	2	männlich	Notarzt/Notärztin		3	3	1			1	1				1	3	1	1	3		1	2	3		2	2	4	3	4	2	2	2	3	4	4	3	3	3	4	2	4	3
27976803	5a64ed2	2016-08-30 20:33:00	2016-08-30 20:44:00	teilgenommen und beendet	ja	52	31	männlich	Notfallsanitäter/ Notfallsanitäterin		2	1	1				1				1	1	1	1	1		2	2	1		2	2	3	3	2	1	2	2	2	3	3	3	3	3	4	3	3	3
27976898	a0fec76	2016-08-30 20:38:00	2016-08-30 20:48:00	teilgenommen und beendet	ja	36	10	männlich	Rettungsassistent/Rettungsassistentin		3	3	3				1				3	4	3	2	2		1	2	1		3	3	3	3	2	2	1	1	2	4	3	3	3	4	4	1	3	3
27977553	39909a3	2016-08-30 21:07:00	2016-08-30 21:16:00	teilgenommen und beendet	ja	23	3	männlich	Notfallsanitäter/ Notfallsanitäterin		3	2	1				1				1	1	3	3	1		1	2	1		3	3	3	3	2	2	3	3	2	2	2	2	2	2	2	3	3	2
27977672	e62a012	2016-08-30 21:12:00	2016-08-30 21:21:00	teilgenommen und beendet	ja	25	5	weiblich	Notfallsanitäter/ Notfallsanitäterin		3	2	1		1						2	1	4	2	1	1	1	2	1		3	3	4	3	2	3	2	1	2	2	3	3	4	3	4		3	3
27978419	d3600c9	2016-08-30 21:38:00	2016-08-30 21:48:00	teilgenommen und beendet	ja	41	20	weiblich	Rettungsassistent/Rettungsassistentin		4	3	3				1				3	3	2	2	3	4	3	1	2		3	3	3	3	1	2	1	1	4	4	4	4	3	3	4	2	4	3
27978760	14a3c48	2016-08-30 21:46:00	2016-08-30 21:59:00	teilgenommen und beendet	ja	41	14	weiblich	Notarzt/Notärztin		4	3	3		1						2	2	1	2	2	2	2	1	2		3	3	4	3	2	4	3	3	3	4	4	4	3	4	3	2	4	3
27978804	b00b46e	2016-08-30 21:55:00	2016-08-30 22:01:00	teilgenommen und beendet	ja	22	5	männlich	Rettungsassistent/Rettungsassistentin		1	3	1			1	1				1	2	3	2	1		1	1	2		3	3	4	4	1	2	3	2	3	2	4	4	4	3	4	1	3	3
27979468	0deb761	2016-08-30 22:29:00	2016-08-30 22:34:00	teilgenommen und beendet	ja	39	20	männlich	Rettungsassistent/Rettungsassistentin		4	3	2						1		1	1	2	1	1		1	2	2		3	3	3	3	2	2	3	3	2	3	4	4	3	1	4	3	3	3
27979820	2158aed	2016-08-30 22:42:00	2016-08-30 22:54:00	teilgenommen und beendet	ja	34	5	männlich	Rettungsassistent/Rettungsassistentin		3	2	2				1				1	1	3	2	2		1	2	1		3	3	3	3	2	2	1	1	3	3	3	3	2	2	2	1	2	3
27980229	bcc9bfa	2016-08-30 23:05:00	2016-08-30 23:15:00	teilgenommen und beendet	ja	35	10	weiblich	Notfallsanitäter/ Notfallsanitäterin		2	1	1			1					1	1	2	2	1	2	1	2	1		3	3	3	3	2	2	3	2	2	4	3	3	2	3	3	2	3	3
27980932	830166e	2016-08-30 23:39:00	2016-08-30 23:50:00	teilgenommen und beendet	ja	34	3	männlich	Notarzt/Notärztin		3	2	1				1				2	3	2	2	3		1	2	2		2	2	3	3	2	1	3	2	2	3	3	3	3	3	4	2	3	3
27981489	11377a7	2016-08-31 00:26:00	2016-08-31 00:34:00	teilgenommen und beendet	ja	23	3	weiblich	Rettungsassistent/Rettungsassistentin		3	2	1			1					3	2	3	2	3	4	2	3	2		3	3	3	3	2	2	3	2	2	4	3	3	3	2	2	3	3	3
27981609	100a1f3	2016-08-31 00:30:00	2016-08-31 00:48:00	teilgenommen und beendet	ja	21	2	männlich	Rettungsassistent/Rettungsassistentin		4	3	3			1	1				1	1	3	2	1		1	3	3		2	3	3	2	3	3	4	3	2	3	3	2	2	2	3	1	4	3
27981676	3f6ddc4	2016-08-31 00:49:00	2016-08-31 00:55:00	teilgenommen und beendet	ja	39	20	männlich	Notfallsanitäter/ Notfallsanitäterin		3	3	2				1				1	1	3	2	1		1	1	1		3	3	3	2	1	2	1	1	4	4	3	3	2	4	4	1	3	3
27981743	dc9b686	2016-08-31 00:59:00	2016-08-31 01:04:00	teilgenommen und beendet	ja	27	7	männlich	Notfallsanitäter/ Notfallsanitäterin		2	1	1				1				1	3	2	1	2		1	1	1		3	3	3	3	1	2	4	4	2	3	4	4	4	4	3	1	4	3
27982170	40cebf1	2016-08-31 01:52:00	2016-08-31 02:00:00	teilgenommen und beendet	ja	30	8	weiblich	Rettungsassistent/Rettungsassistentin		4	3	3				1				1	1	2	2	1	3	3	3	2		3	3	4	3	2	1	3	2	3	4	4	4	3	3	3	1	4	3
27983652	929da33	2016-08-31 05:40:00	2016-08-31 05:47:00	teilgenommen und beendet	ja	26	7.5	männlich	Rettungsassistent/Rettungsassistentin		3	2	2		1						1	1	2	2	1		2	2	1		3	3	3	2	2	2	3	1	2	3	3	3	3	4	3	2	4	3
27984192	58aa561	2016-08-31 06:59:00	2016-08-31 07:09:00	teilgenommen und beendet	ja	51	30	männlich	Rettungsassistent/Rettungsassistentin		3	3	3						1		3	3	1	2	3		1	2	1		3	3	3	4	2	1	4	2	3	4	4	4	4	2	4	2	3	3
27985147	1b4b627	2016-08-31 08:34:00	2016-08-31 08:45:00	teilgenommen und beendet	ja	23	4	männlich	Rettungsassistent/Rettungsassistentin		3	1	1			1					2	1	1	2	2		1	3	2		3	4	4	2	2	3	3	2	3	4	3	2	2	3	4	2	3	3
27986681	f5c6994	2016-08-31 10:15:00	2016-08-31 10:21:00	teilgenommen und beendet	ja	37	16	männlich	Notfallsanitäter/ Notfallsanitäterin		4	4	4				1				1	2	3	2	1		1	2	2		3	3	3	3	2	2	4	2	3	4	4	4	3	4	4	2	4	3
27986985	efc50fe	2016-08-31 10:27:00	2016-08-31 10:36:00	teilgenommen und beendet	ja	27	5	männlich	Notfallsanitäter/ Notfallsanitäterin		4	2	1				1				1	1	3	3	1		2	2	2		3	3	4	2	3	2	3	4	2	3	3	3	2	2	3	2	2	3
27988163	84f3432	2016-08-31 11:40:00	2016-08-31 11:46:00	teilgenommen und beendet	ja	37	18	männlich	Notfallsanitäter/ Notfallsanitäterin		3	3	3				1				1	1	4	2	1		1	1	2		3	3	3	3	1	2	1	1	2	4	3	3	3	3	2	2	3	3
27990496	8a193b2	2016-08-31 13:46:00	2016-08-31 13:56:00	teilgenommen und beendet	ja	22	4	männlich	Notfallsanitäter/ Notfallsanitäterin		2	1	1				1				1	2	4	2	1		2	2	2		3	3	3	4	4	1	4	2	1	4	3	3	3	2	3	1	3	3
27990789	38c2f26	2016-08-31 14:04:00	2016-08-31 14:13:00	teilgenommen und beendet	ja	43	20	männlich	Rettungsassistent/Rettungsassistentin		3	3	1		1						1	1	3	2	2		1	3	1		3	3	4	3	3	3	4	3	3	4	3	3	3	3	3	3	3	3
27991041	0b92189	2016-08-31 14:21:00	2016-08-31 14:28:00	teilgenommen und beendet	ja	26	3	männlich	Rettungsassistent/Rettungsassistentin		4	3	2				1				1	1	3	2	1		3	2	2		3	3	3	3	1	2	2	2	2	3	3	3	3	3	3	2	3	3
27992151	daad6b8	2016-08-31 15:02:00	2016-08-31 15:22:00	teilgenommen und beendet	ja	25	2	weiblich	Rettungsassistent/Rettungsassistentin		2	2	3		1						1	1	2	2	2	4	2	2	2		3	3	4	2	3	2	3	2	2	4	3	2	2	3	4	2	3	3
27992502	b321328	2016-08-31 15:25:00	2016-08-31 15:40:00	teilgenommen und beendet	ja	43	22	männlich	Notfallsanitäter/ Notfallsanitäterin		2	2	2						1		2	3	3	3	1		2	2	2		3	3	4	3	3	2	3	3	3	3	3	3	3	3	4	3	3	3
27994936	6d9dbb6	2016-08-31 17:34:00	2016-08-31 17:40:00	teilgenommen und beendet	ja	45	25	männlich	Notfallsanitäter/ Notfallsanitäterin		2	2	2		1						1	1	2	1	1		2	1	1		3	3	4	3	1	2	1	1	2	4	3	3	3	3	3	2	3	3
27997097	8cacf02	2016-08-31 19:31:00	2016-08-31 19:48:00	teilgenommen und beendet	ja	51	28	männlich	Notfallsanitäter/ Notfallsanitäterin		3	2	1				1				1	1	2	2	1		1	2	1		3	3	4	3	1	1	2	1	3	4	4	3	3	3	4	2	3	3
27997948	23de3f2	2016-08-31 20:30:00	2016-08-31 20:41:00	teilgenommen und beendet	ja	45	10	männlich	Notarzt/Notärztin		3	3	3			1					1	2	2	2	1		2	2	1		3	3	3	3	2	2	3	2	2	3	3	3	2	2	3	3	3	3
27998564	d9506be	2016-08-31 21:12:00	2016-08-31 21:19:00	teilgenommen und beendet	ja	23	3	weiblich	Rettungsassistent/Rettungsassistentin		3	2	2			1					2	3	3	2	2	3	1	2	2		3	3	3	3	2	2	3	2	2	3	3	4	3	3	4	3	4	4
27999501	80fa212	2016-08-31 22:08:00	2016-08-31 22:17:00	teilgenommen und beendet	ja	23	3	männlich	Rettungsassistent/Rettungsassistentin		3	2	1		1						2	2	3	2	1		1	2	2		3	3	4	4	2	1	2	2	2	4	4	3	3	2	4	1	4	3
28002569	8fad251	2016-09-01 05:54:00	2016-09-01 06:01:00	teilgenommen und beendet	ja	22	1.5	männlich	Rettungsassistent/Rettungsassistentin		2	2	1		1						2	2	3	2	2		2	2	2		3	3	4	3	3	2	1	2	3	4	4	4	4	3		1	3	3
28002626	d53b18e	2016-09-01 06:05:00	2016-09-01 06:13:00	teilgenommen und beendet	ja	25	6	männlich	Rettungsassistent/Rettungsassistentin		3	3	2				1				2	1	4	2	1		2	2	1		2	3	2	2	1	3	2	4	1	3	3	2	2	2	1	2	3	3
28002762	213b33f	2016-09-01 06:43:00	2016-09-01 06:48:00	teilgenommen und beendet	ja	22	4	männlich	Rettungsassistent/Rettungsassistentin		4	4	3		1						3	2	4	3	2		1	2	2		3	3	3	3	1	1	1	1	3	2	3	3	3	3	2	2	3	3
28003240	a9c8c3f	2016-09-01 07:51:00	2016-09-01 07:59:00	teilgenommen und beendet	ja	28	6	männlich	Rettungsassistent/Rettungsassistentin		3	2	1				1				2	1	3	2	1		3	2	1		3	3	3	3	2	2	2	2	1	3	3	3	3	4	3	2	4	3
28003294	da6b027	2016-09-01 07:54:00	2016-09-01 08:06:00	teilgenommen und beendet	ja	44	20	männlich	Rettungsassistent/Rettungsassistentin		4	2	2				1				1	1	3	2	1		1	2	1		3	3	4	3	2	2	3	2	3	3	3		3	2	4	2	3	3
28004586	8380bbe	2016-09-01 09:08:00	2016-09-01 09:28:00	teilgenommen und beendet	ja	28	12	männlich	Rettungsassistent/Rettungsassistentin		1	1	1			1					2	1	2	2	2		2	2	1		2	3	3	3	2	3	3	2	2	3	3	2	3	3	3	1	3	3
28007726	c93b616	2016-09-01 11:00:00	2016-09-01 11:08:00	teilgenommen und beendet	ja	28	6	männlich	Rettungsassistent/Rettungsassistentin		4	4	2				1				2	2	2	3	1		1	1	2		3	3	3	3	1	1	2	1	2	3	3	4	4	3	3	1	4	3
28008051	4e2f776	2016-09-01 10:57:00	2016-09-01 11:19:00	teilgenommen und beendet	ja	21	1	weiblich	Rettungsassistent/Rettungsassistentin		3	2	1		1						2	1	2	1	2	4	1	2	1		4	3	4	3	1	2	3	2	3	4	4	3	4	3	4	2	4	4
28011624	59b8f43	2016-09-01 13:26:00	2016-09-01 13:37:00	teilgenommen und beendet	ja	27	4	männlich	Rettungsassistent/Rettungsassistentin		3	1	1		1						1	1	3	2	2		2	2	1		3	3	3	3	1	2	2	1	3	4	4	4	3	3	4	2	4	4
28014076	06c1cd8	2016-09-01 15:03:00	2016-09-01 15:17:00	teilgenommen und beendet	ja	27	3	männlich	Rettungsassistent/Rettungsassistentin		2	2	1		1						1	1	3	2	2		2	3	2		3	3	4	4	2	3	4	3	2	4	4	4	4	3	4	2	4	4
28017494	901ccf7	2016-09-01 17:12:00	2016-09-01 17:33:00	teilgenommen und beendet	ja	26	4	weiblich	Rettungsassistent/Rettungsassistentin		3	2	2				1				1	2	2	2	2	3	1	2	1		4	4	4	3	1	1	3	2	3	4	3	3	3	3	4	2	3	3
28018047	03b4502	2016-09-01 17:48:00	2016-09-01 17:57:00	teilgenommen und beendet	ja	40	20	männlich	Rettungsassistent/Rettungsassistentin		3	2	1				1				2	3	1	2	1		2	3	3		3	3	4	3	3	2	2	2	3	3	4	3	4	2	3	1	3	3
28018054	69b3d5d	2016-09-01 17:49:00	2016-09-01 17:58:00	teilgenommen und beendet	ja	40	20	weiblich	Notarzt/Notärztin		2	2	1				1				3	1	2	2	1	2	2	2	1		3	3	3	3	1	1	1	1	4	4	3	3	3	3	3	2	3	3
28018530	d1c9cb9	2016-09-01 18:15:00	2016-09-01 18:24:00	teilgenommen und beendet	ja	24	5	weiblich	Notfallsanitäter/ Notfallsanitäterin		2	1	1			1	1				1	3	2	2	1	4	1	2	2		3	3	3	3	1	1	3	1	4	4	4	4	4	4	3	1	4	4
28019409	838d68b	2016-09-01 19:01:00	2016-09-01 19:14:00	teilgenommen und beendet	ja	49	26	männlich	Rettungsassistent/Rettungsassistentin		2	2	2			1					2	1	2	2	3	3	2	2	1		3	3	4	3	2	3	3	3	3	3	3	3	4	3	3	3	3	3
28021119	42ceec8	2016-09-01 20:28:00	2016-09-01 20:42:00	teilgenommen und beendet	ja	42	2	männlich			1	1	1		1						2	2	2	1	2		3	2	2		4	4	4	4	2	2	2	2	2	4	3	3	3	3	4	2	4	3
28021844	2a2d9be	2016-09-01 20:52:00	2016-09-01 21:12:00	teilgenommen und beendet	ja	31	5	männlich	Rettungsassistent/Rettungsassistentin		4	3	2				1				2	2	2	1	3		1	1	1		3	3	4	3	3	2	1	1	4	4	4	3	4	3	4	1	4	3
28023698	b311b56	2016-09-01 22:44:00	2016-09-01 22:53:00	teilgenommen und beendet	ja	22	1.5	männlich	Rettungsassistent/Rettungsassistentin		4	3	1				1				2	2	3	2	4		3	2	2		3	3	3	3	3	1	3	3	1	3	4	2	2	2	4	3	3	2
28024416	26d600f	2016-09-01 23:40:00	2016-09-01 23:56:00	teilgenommen und beendet	ja	36	13	männlich	Rettungsassistent/Rettungsassistentin		4	4	3			1					2	3	2	2	1		1	2	2		3	3	3	3	2	2	4	2	3	4	3	3	2	3	4	3	3	3
28028068	0a5bd06	2016-09-02 08:03:00	2016-09-02 08:11:00	teilgenommen und beendet	ja	22	4	weiblich	Rettungsassistent/Rettungsassistentin		3	2	1		1						2	2	2	2	2	3	2	2	2		3	3	4	3	2	2	3	2	3	4	3	4	2	2	3	1	4	3
28029226	0d2efa8	2016-09-02 09:14:00	2016-09-02 09:27:00	teilgenommen und beendet	ja	26	4	männlich	Rettungsassistent/Rettungsassistentin		4	2	2				1				2	1	3	2	1		3	2	1		3	3	4	3	4	2	2	2	2	4	3	3	3	4	3	4	3	3
28030983	060ccf6	2016-09-02 11:00:00	2016-09-02 11:07:00	teilgenommen und beendet	ja	23	2	männlich	Rettungsassistent/Rettungsassistentin		2	2	2		1						1	1	2	2	1		1	2	3		3	4	4	3	3	2	3	1	3	4	4	4	3	3	3	2	4	3
28033728	bf5f41d	2016-09-02 13:15:00	2016-09-02 13:28:00	teilgenommen und beendet	ja	24	6	männlich	Rettungsassistent/Rettungsassistentin		3	2	1				1				2	3	3	2	1		1	2	1		2	2	3	3	3	2	1	2	2	4	3	3	3	2	2	3	3	3
28033821	47a635f	2016-09-02 13:25:00	2016-09-02 13:33:00	teilgenommen und beendet	ja	22	3	männlich	Rettungsassistent/Rettungsassistentin		3	2	1		1						1	2	3	2	1		1	2	1		3	4	4	4	1	2	3	2	2	3	4	4	4	4	3	1	4	4
28035796	32dd5c9	2016-09-02 15:03:00	2016-09-02 15:10:00	teilgenommen und beendet	ja	40	14	männlich	Notfallsanitäter/ Notfallsanitäterin		2	2	1					1			2	1	2	1	2		4	1	1		3	3	3	3	2	1	3		3	4	4	4		3	4	4	3	3
28039940	b37e56e	2016-09-02 18:55:00	2016-09-02 19:05:00	teilgenommen und beendet	ja	39	4	männlich	Rettungsassistent/Rettungsassistentin		4	3	2					1			2	2	2	2	2		2	2	1		3	3	4	4	3	2	3	3	2	3	3	4	4	4	3	2	3	3
28041000	6bf5f7f	2016-09-02 19:50:00	2016-09-02 20:33:00	teilgenommen und beendet	ja	33	12	männlich	Rettungsassistent/Rettungsassistentin		3	3	2			1			1		2	1	3	2	3		1	2	3		2	3	3	3	3	2	1	1	1	3	3	3	3	4	2	2	4	3
28042776	28454ef	2016-09-02 22:28:00	2016-09-02 22:47:00	teilgenommen und beendet	ja	22	3	männlich	Rettungsassistent/Rettungsassistentin		4	3	1		1						1	2	2	1	2		1	2	3		4	4	4	4	3	1	3	1	4	4	3	4	4	4	4	2	4	4
28043135	6f884ab	2016-09-02 23:12:00	2016-09-02 23:25:00	teilgenommen und beendet	ja	26	1	männlich	Rettungsassistent/Rettungsassistentin		4	2	1				1				3	2	3	2	2		1	2	2		2	3	3		2	1	3	2	2	3	3	2	3	2	3	2	2	2
28043566	f977623	2016-09-03 00:25:00	2016-09-03 00:32:00	teilgenommen und beendet	ja	28	9	männlich	Rettungsassistent/Rettungsassistentin		3	2	2		1						1	1	3	2	1		2	2	4		3	2	2	3	4	3	4	3	2	3	2	3	4	3	3	1	3	2
28044736	3109b40	2016-09-03 06:06:00	2016-09-03 06:15:00	teilgenommen und beendet	ja	22	2	männlich	Rettungsassistent/Rettungsassistentin		4	3	2				1				3	2	2	1	2		2	2	2		2	3	4	2	2	1	3	1	2	3	3	2	3	1	3	1	3	3
28044737	1d7c817	2016-09-03 06:07:00	2016-09-03 06:16:00	teilgenommen und beendet	ja	23	4	männlich	Rettungsassistent/Rettungsassistentin		3	2	1				1				1	1	2	2	1		1	2	2		3	3	3	3	2	2	2	1	2	4	3	3	3	3	3	1	3	3
28044756	d94f8bb	2016-09-03 06:17:00	2016-09-03 06:25:00	teilgenommen und beendet	ja	47	26	männlich	Notfallsanitäter/ Notfallsanitäterin		4	3	3				1				2	3	3	2	1		1	2	2		3	3	3	3	2	2	3		3	3	3	3	2	4	3	2	2	3
28050507	62dd23e	2016-09-03 19:01:00	2016-09-03 19:15:00	teilgenommen und beendet	ja	20	2	weiblich	Rettungsassistent/Rettungsassistentin		3	3	1				1				2	2	3	2	1	3	2	2	1		4	3	3	4	1	1	3	1	2	3	4	3	3	4	4	1	3	2
28051958	ff38131	2016-09-03 22:18:00	2016-09-03 22:29:00	teilgenommen und beendet	ja	25	4	männlich	Rettungsassistent/Rettungsassistentin		1	1	1				1	1			2	4	3	2	4		4	2	1		3	3	3	3	3	2	4	4	2	3	3	4	3	2	4	2	3	3
28053932	1048f41	2016-09-04 07:24:00	2016-09-04 07:33:00	teilgenommen und beendet	ja	24	6	weiblich	Rettungsassistent/Rettungsassistentin		3	2	1		1						1	2	3	1	3	2	2	2	2		3	3	4	3	2	2	2	2	3	4	3	2	3	3	3	3	3	3
28054951	2be79d2	2016-09-04 11:17:00	2016-09-04 11:27:00	teilgenommen und beendet	ja	31	1	männlich	Notfallsanitäter/ Notfallsanitäterin		2	4	2		1						3	3	1	1	3		1	2	1		3	3	3	4	4	4	2	1	1	4	4	4	3	3	3	1	3	4
28055169	756df7d	2016-09-04 11:49:00	2016-09-04 12:00:00	teilgenommen und beendet	ja	21	2.5	weiblich	Rettungsassistent/Rettungsassistentin		4	2	1			1	1				1	2	3	2	1	2	1	2	2		3	2	3	2	2	2	4	2	3	2	3	3	3	4	4	3	3	3
28055359	eff2995	2016-09-04 12:15:00	2016-09-04 12:30:00	teilgenommen und beendet	ja	37	6	männlich	Rettungsassistent/Rettungsassistentin		2	2	2								2	1	1	1	3		1	2	1		3	2	3	3	1	2	1	1	3	3	3	3	3	3	3	2	3	3
28056958	bfd4bc9	2016-09-04 15:29:00	2016-09-04 15:41:00	teilgenommen und beendet	ja	32	9	männlich	Rettungsassistent/Rettungsassistentin		3	3	3		1													1	4		3	3	4	4	1	2	3		4	4	4	4	4	4	3	2	4	4
28061692	9c54221	2016-09-04 21:21:00	2016-09-04 21:31:00	teilgenommen und beendet	ja	24	6	männlich	Rettungsassistent/Rettungsassistentin		4	3	2				1				1	2	3	2	1		1	2	2		3	3	3	3	1	2	2	1	2	3	3	3	2	2	3	1	2	3
28063157	3f73d79	2016-09-04 23:24:00	2016-09-04 23:45:00	teilgenommen und beendet	ja	27	5	weiblich	Rettungsassistent/Rettungsassistentin		3	2	1				1				2	2	1	1	1	2	2	2	2		3	3	3	3	2	2	3	2	2	4	3	3	3	2	3	2	3	3
28066753	bceccce	2016-09-05 09:32:00	2016-09-05 09:43:00	teilgenommen und beendet	ja	33	9	männlich	Rettungsassistent/Rettungsassistentin		4	3	3				1				2	1	2	2	1		1	2	3		3	3	4	3	2	1	3	3	1	3	3	3	3	3	3	3	3	3
28071393	ce6f02d	2016-09-05 13:19:00	2016-09-05 13:27:00	teilgenommen und beendet	ja	25	6	weiblich	Notfallsanitäter/ Notfallsanitäterin		2	1	1		1						1	2	3	2	1	2	1	2	1		3	3	3	2	2	3	2	2	3	3	3	3	3	2	2	1	3	2
28072708	934a142	2016-09-05 14:07:00	2016-09-05 14:16:00	teilgenommen und beendet	ja	28	8	männlich	Notfallsanitäter/ Notfallsanitäterin		3	2	2		1						1	1	3	2	1		1	1	1		3	3	4	3	1	2	3	2	2	3	3	3	3	2	3	2	4	3
28073206	670a979	2016-09-05 14:24:00	2016-09-05 14:37:00	teilgenommen und beendet	ja	54 Jahre	34 Jahre	männlich	Rettungsassistent/Rettungsassistentin		4	3	3				1				2	2	2	2	2		1	2	1		3	3	4	3	3	1	1	1	2	4	4	4	3	2	4	3	4	3
28077946	d85e79a	2016-09-05 17:40:00	2016-09-05 17:47:00	teilgenommen und beendet	ja	27	5	männlich	Rettungsassistent/Rettungsassistentin		3	3	2			1	1		1		1	1	2	2	1		1	2	1		4	3	3	4	2	2	2	2	3	4	3	4	4	3	4	1	4	3
28078238	f71398d	2016-09-05 17:46:00	2016-09-05 17:59:00	teilgenommen und beendet	ja	53	30	männlich	Rettungsassistent/Rettungsassistentin		3	3	2				1				2	3	2	2	1		1	2	2		3	3	3	3	1	2	3	2	4	4	4	4	3	4	4	2	3	3
28078644	8e8bd41	2016-09-05 17:59:00	2016-09-05 18:18:00	teilgenommen und beendet	ja	28	10	männlich	Notfallsanitäter/ Notfallsanitäterin		2	1	1			1					2	1	2	2	1		1	2	3		3	3	3	4	2	2	3	4	4	4	4	4	4	4	3	2	3	4
28078865	7e1aa76	2016-09-05 18:18:00	2016-09-05 18:28:00	teilgenommen und beendet	ja	30	11	männlich	Rettungsassistent/Rettungsassistentin		3	1	1				1				2	1	3	2	2		1	2	1		2	2	3	3	2	3	3	3	2	3	3	3	3	3	3	2	3	2
28083909	79cbf17	2016-09-05 20:50:00	2016-09-05 22:13:00	teilgenommen und beendet	ja	23	3	weiblich	Rettungsassistent/Rettungsassistentin		2	1	1			1					2	1	2	2	1	1	3	2	1		2	2	3	3	2	3	4	3	2	2	1	3	3	1	2	2	3	2
28088643	c8fff18	2016-09-06 07:09:00	2016-09-06 07:21:00	teilgenommen und beendet	ja	38	16	männlich	Rettungsassistent/Rettungsassistentin		4	4	3		1						3	1	2	2	1		1	2	1		3	3	4	3	4	2	3	3	3	1	3	3	2	3	3	2	4	4
28092687	d4d85aa	2016-09-06 11:08:00	2016-09-06 11:20:00	teilgenommen und beendet	ja	21 Jahre alt	1.5	weiblich	Rettungsassistent/Rettungsassistentin		4	2	1				1				2	3	2	2	2	2	3	1	1		4	4	4	3	1	2	3	2	1	3	3	3	3	4	3	1	2	4
28093638	42260bc	2016-09-06 11:56:00	2016-09-06 11:56:00	teilgenommen und beendet	ja	37	15	männlich	Notfallsanitäter/ Notfallsanitäterin		3	3	2				1				2	2	3	2	3		1	2	2		3	4	4	3	1	2	3	2	4	4	4	4	3	4	4	1	4	4
28101134	3bbf754	2016-09-06 16:36:00	2016-09-06 16:46:00	teilgenommen und beendet	ja	25	5	männlich	Notfallsanitäter/ Notfallsanitäterin		3	2	1		1						1	2	4	2	2		2	2	1		3	2	4	2	1	3	1	1	2	3	4	4	4	3	4	2	4	4
28102261	24100c4	2016-09-06 17:32:00	2016-09-06 17:33:00	teilgenommen und beendet	ja	24	2	männlich	Rettungsassistent/Rettungsassistentin		4	3	3		1						1	3	2	2	1		1	2	2		3	3	3	3	1	2	3	2	3	4	3	3	2	1	4	2	2	3
28112497	761d2b0	2016-09-07 08:22:00	2016-09-07 08:36:00	teilgenommen und beendet	ja	34	8	männlich	Notfallsanitäter/ Notfallsanitäterin		4	3	2		1						1	1	3	2	2		1	1	1		3	3	4	3	1	2	1	1	3	4	3	3	4	4	4	1	3	3
28115015	e4e8a9b	2016-09-07 10:51:00	2016-09-07 11:00:00	teilgenommen und beendet	ja	59	39	männlich	Rettungsassistent/Rettungsassistentin		3	3	2		1						1	2	2	3	2		1	2	2		3	3	3	3	2	1	2	1	2	3	3	3	3	2	3	2	2	3
28115912	8a5df71	2016-09-07 11:20:00	2016-09-07 11:40:00	teilgenommen und beendet	ja	22	3	männlich	Rettungsassistent/Rettungsassistentin		4	3	1				1				1	1	3		1		1	2	2		3	3	3	3	1	2	3	2	3	4	3	3	3	2	3	1	3	3
28126471	4defefe	2016-09-07 18:54:00	2016-09-07 19:03:00	teilgenommen und beendet	ja	39	5	männlich	Rettungsassistent/Rettungsassistentin		3	2	2				1				2	2	2	2	2		3	2	2		3	3	3	3	2	2	2	2	3	3	3	3	3	3	3	2	3	3
28134805	5a7ad87	2016-09-08 05:29:00	2016-09-08 05:50:00	teilgenommen und beendet	ja	36	3	männlich	Rettungsassistent/Rettungsassistentin		3	2	1		1						1	1	2	2	1		4	2	1		3	3	4	3	1	1	2	1	2	4	4	3	2	3	4	1	4	3
28136398	3fe81ab	2016-09-08 08:42:00	2016-09-08 08:51:00	teilgenommen und beendet	ja	24	4	weiblich	Rettungsassistent/Rettungsassistentin		2	2	2		1						1	2	1	2	2	2	2	2	1		3	3	3	3	2	2	3	2	3	3	3	3	3	2	3	2	3	3
28136482	0c57980	2016-09-08 08:41:00	2016-09-08 08:58:00	teilgenommen und beendet	ja	41	20	männlich	Notfallsanitäter/ Notfallsanitäterin		3	3	2				1				2	3	3	2	1		1	1	2		3	3	4	4	2	2	3	2	3	4	4	4	4	3	4	1	4	3
28136999	ca34ef9	2016-09-08 09:17:00	2016-09-08 09:27:00	teilgenommen und beendet	ja	21	2	männlich			2	1	1		1						2	2	2	1	1		2	2	1		3	4	3	3	2	2	3	3	3	3	3	3	3	2	3	1	3	2
28147570	d61d2dc	2016-09-08 16:32:00	2016-09-08 16:42:00	teilgenommen und beendet	ja	22	3	männlich	Rettungsassistent/Rettungsassistentin		3	2	1				1				2	2	4	2	1		1	2	1		2	2	3	3	4	2	2	3	1	2	3	4	3	4	3	3	2	2
28160430	e0de0bb	2016-09-09 09:24:00	2016-09-09 09:35:00	teilgenommen und beendet	ja	40	13	männlich	Notfallsanitäter/ Notfallsanitäterin		4	4	2			1	1				2	2	3	2	1		1	2	1		3	3	4	3	1	2	2	1	2	4	3	3	3	3	4	1	4	3
28161072	b455cb8	2016-09-09 10:08:00	2016-09-09 10:16:00	teilgenommen und beendet	ja	45	25	männlich	Notfallsanitäter/ Notfallsanitäterin		4	2	1			1					2	2	3	3	2		1	2	1		3	3	3	3	3	2	3	2	3	4	3	3	2	2	3	1	3	2
28168430	512f220	2016-09-09 15:50:00	2016-09-09 15:57:00	teilgenommen und beendet	ja	19	1	männlich	Rettungsassistent/Rettungsassistentin		4	3	2				1				1	1	2	2	4		1	2	2		3	3	4	3	2	1	2	1	3	3	4	3	4	4	4	1	4	4
28171457	17bc233	2016-09-09 18:42:00	2016-09-09 18:51:00	teilgenommen und beendet	ja	46	30	männlich	Rettungsassistent/Rettungsassistentin		3	3	2		1						3	1	3	2	1		1	2	1		3	3	4	3	3	2	3	4	3	3	3	3	3	3	4	2	3	3
28176124	351ef29	2016-09-10 01:03:00	2016-09-10 01:13:00	teilgenommen und beendet	ja	25	4	männlich	Rettungsassistent/Rettungsassistentin		4	3	2				1				1	1	2	2	3		1	2	2		3	2	3	3	3	2	3	2	2	3	2	1	1	1	3	1	3	2
28178178	c689c31	2016-09-10 09:32:00	2016-09-10 09:40:00	teilgenommen und beendet	ja	25	3	männlich	Rettungsassistent/Rettungsassistentin		3	1	1		1						2	2	2	2	1		1	2	1		3	3	4	3	2	1	3	2	3	3	4	4	4	4	3	3	4	3
28180763	25cb5fc	2016-09-10 15:10:00	2016-09-10 15:18:00	teilgenommen und beendet	ja	51	23	männlich	Notarzt/Notärztin		4	4	2			1	1	1			1	2	3	3	1		1	2	1		3	3	3	3	3	2	4	4	3	3		3		2	3	2	3	3
28186293	def9f93	2016-09-11 07:45:00	2016-09-11 07:59:00	teilgenommen und beendet	ja	42	9	männlich	Notfallsanitäter/ Notfallsanitäterin		3	2	1		1						1	1	3	2	1		1	2	1		3	3	3	3	1	2	2	2	2	3	3	3	3	3	2	2	3	3
28194181	5d34a02	2016-09-12 00:42:00	2016-09-12 00:57:00	teilgenommen und beendet	ja	21	3	männlich	Rettungsassistent/Rettungsassistentin		4	3	3				1				2	2	2	2	1		1	2	1		3	3	3	3	1	1	2	1	3	4	3	3	3	4	4	1	3	3
28195549	c72f403	2016-09-12 07:04:00	2016-09-12 07:17:00	teilgenommen und beendet	ja	34	12	männlich	Rettungsassistent/Rettungsassistentin		1	1	1		1						3	3	2	2	1		1	1	1		3	3	3	3	1	2	3	1	4	4	4	4	4	4	4	2	3	4
28202600	489c037	2016-09-12 14:06:00	2016-09-12 14:11:00	teilgenommen und beendet	ja	27	3	männlich	Rettungsassistent/Rettungsassistentin		4	3	1				1				2	2	2	2	1		3	2	2		3	3	4	3	2	1	2	1	3	4	3	3	2	2	4	3	4	4
28205982	8450c5a	2016-09-12 16:16:00	2016-09-12 16:26:00	teilgenommen und beendet	ja	48	25	männlich	Rettungsassistent/Rettungsassistentin		4	4	2		1						1	1	2	1	2		2	2	1		3	3	4	3	1	2	4	2	3	4	4	4	3	2	4	2	3	3
28207791	8558d11	2016-09-12 17:31:00	2016-09-12 17:42:00	teilgenommen und beendet	ja	45	24	männlich	Notfallsanitäter/ Notfallsanitäterin		2	1	1		1	1					1	1	2	2	3		2	2	1		3	3	3	3	2	2	2	2	3	4	3	3	3	3	3	3	3	3
28210650	7c5f66f	2016-09-12 20:10:00	2016-09-12 20:20:00	teilgenommen und beendet	ja	40	16	männlich	Notfallsanitäter/ Notfallsanitäterin		4	3	2				1				2	2	3	2	2		1	2	2		3	3	3	3	1	2	3	1	3	3	3	3	3	3	3	2	3	3
28211514	24f7c04	2016-09-12 20:56:00	2016-09-12 21:08:00	teilgenommen und beendet	ja	32	12	männlich	Rettungsassistent/Rettungsassistentin		4	2	2		1						2	2	2	2	2		3	2	1		3	3	4	3	2	1	1	1	2	4	4	4	4	3	4	2	4	4
28220385	fe33e4a	2016-09-13 10:44:00	2016-09-13 10:56:00	teilgenommen und beendet	ja	57	26	männlich	Notarzt/Notärztin		4	3	1				1				3	2	2	1	2		3	1	1		3	3	3	3	3	2	4	3	3	3	3	3	2	3	3	2	3	3
28221171	358669d	2016-09-13 11:26:00	2016-09-13 11:41:00	teilgenommen und beendet	ja	41	15	männlich	Rettungsassistent/Rettungsassistentin		2	1	1				1				3	1	3	3	1		1	2	1		3	3	3	2	2	3	4	1	3	4	4	4	3	2	2	2	4	3
28224625	e23af23	2016-09-13 14:29:00	2016-09-13 14:35:00	teilgenommen und beendet	ja	27	4	weiblich	Rettungsassistent/Rettungsassistentin		2	1	1				1				2	2	3	3	1	2	1	2	2		3	3	3	2	1	2	4	3	1	3	3	3	2	3	2	1	4	3
28240522	4b45a64	2016-09-14 08:32:00	2016-09-14 08:40:00	teilgenommen und beendet	ja	46	20	männlich	Notfallsanitäter/ Notfallsanitäterin		4	2	1			1					1	2	2	2	1		2	2	1		3	3	3	3	3	2	3	2	3	3	3	2	2	3	3	2	3	3
28244489	64bf40f	2016-09-14 11:59:00	2016-09-14 12:07:00	teilgenommen und beendet	ja	47	28	männlich	Rettungsassistent/Rettungsassistentin		2	2	2				1				2	1	2	2	1		1	2	3		3	3	3	3	3	2	3	1	3	4	4	3	2	2	2	3	3	2
28254687	4e8c27b	2016-09-14 18:52:00	2016-09-14 19:02:00	teilgenommen und beendet	ja	22	3	weiblich	Rettungsassistent/Rettungsassistentin		3	3	2				1	1			2	1	2	2	4	2	2	2	3		3	3	3	3	2	2	3	2	3	3	3	3	3	2	3	2	3	3
28256466	fede9bd	2016-09-14 20:14:00	2016-09-14 20:20:00	teilgenommen und beendet	ja	65	33	männlich	Notarzt/Notärztin		3	3	3				1				1	1	1	2	1		2	2	1		3	3	3	3	2	2	3	2	2	2	3	3	3	3	3	2	3	3
28257327	ebbb309	2016-09-14 20:51:00	2016-09-14 20:57:00	teilgenommen und beendet	ja	24	3	männlich	Rettungsassistent/Rettungsassistentin		3	2	2				1				4	2	4	2	1		1	2	3		3	3	4	3	2	3	4	3	3	4	4	3	3	3	4	1	3	3
28262798	da50ec2	2016-09-15 04:56:00	2016-09-15 05:03:00	teilgenommen und beendet	ja	35	10	männlich	Notfallsanitäter/ Notfallsanitäterin		3	3	3			1					1	2	3	1	2		1	2	1		3	3	2	3	3	2	3	1	3	3	3	3	3	2	2	1	4	3
28262809	fe25ddd	2016-09-15 04:55:00	2016-09-15 05:06:00	teilgenommen und beendet	ja	22	3	männlich	Rettungsassistent/Rettungsassistentin		3	2	1				1				2	2	2	1	1		1	3	1		2	2	3	3	1	1	2	1	2	4	3	4	3	3	2	2	3	3
28263967	35a1dbb	2016-09-15 07:54:00	2016-09-15 08:10:00	teilgenommen und beendet	ja	35	15	männlich	Notfallsanitäter/ Notfallsanitäterin		3	1	1						1		3	1	3	2	1		1	2	2		3	3	3	3	2	2	1	1	2	2	3	4	3	3	4	1	4	3
28265520	73d02f9	2016-09-15 09:37:00	2016-09-15 09:45:00	teilgenommen und beendet	ja	27	7	männlich	Rettungsassistent/Rettungsassistentin		4	4	4				1				1	1	3	1	1		1	2	3		3	3	4	3	1	2	4	1	3	4	4	4	3	4	4	2	4	4
28269313	873c649	2016-09-15 12:40:00	2016-09-15 12:49:00	teilgenommen und beendet	ja	30	10	männlich	Rettungsassistent/Rettungsassistentin		2	2	2		1						3	2	2	1	3		1	2	2		3	3	4	3	1	2	2	2	3	3	4	4	4	4	3	3	4	4
28274788	2dcc04a	2016-09-15 16:25:00	2016-09-15 16:34:00	teilgenommen und beendet	ja	22	3	weiblich	Rettungsassistent/Rettungsassistentin		3	3	2				1				2	1	2	2	2	2	4	2	2		3	3	3	4	1	2	3	2	3	3	4	4	4	4	3	1	4	3
28275340	7677a18	2016-09-15 16:43:00	2016-09-15 17:01:00	teilgenommen und beendet	ja	53	25	männlich	Notfallsanitäter/ Notfallsanitäterin		3	2	2				1				1	1	2	2	2		1	2	2		3	3	3	3	2	1	2	2	4	4	3	3	3	4	4	2	3	3
28284035	32fbc61	2016-09-16 00:59:00	2016-09-16 01:14:00	teilgenommen und beendet	ja	47	27	männlich	Rettungsassistent/Rettungsassistentin		4	2	1		1						2	2	4	1	1		1	2	1		3	3	4	4	1	1	2	1	3	4	4	4	4	2	3	2	3	3
28286579	dd6dba6	2016-09-16 08:37:00	2016-09-16 08:44:00	teilgenommen und beendet	ja	25	7	männlich	Rettungsassistent/Rettungsassistentin		3	3	2		1						2	3	2	2	2		2	2	2		3	3	3	3	2	2	4	4	2	4	3	4	3	3	4	1	4	4
28302470	77d25cb	2016-09-16 21:46:00	2016-09-16 21:54:00	teilgenommen und beendet	ja	42	21	männlich	Rettungsassistent/Rettungsassistentin		3	3	3				1				1	1	3	2	2		1	2	2		3	3	4	3	1	2	3	2	2	4	3	4	3	2	4	2	3	3
28308780	40bb06b	2016-09-17 12:28:00	2016-09-17 12:34:00	teilgenommen und beendet	ja	35	17	weiblich	Notfallsanitäter/ Notfallsanitäterin		3	2	1		1						1	2	2	2	1	2	2	2	1		3	3	3	3	1	2	2	2	3	4	3	3	3	2	3	2	3	3
28311812	6224c6d	2016-09-17 16:58:00	2016-09-17 17:15:00	teilgenommen und beendet	ja	21	2	weiblich	Rettungsassistent/Rettungsassistentin		4	3	1				1				2	3	2	2	3	2	3	2	1		3	3	4	3	2	2	2	2	3	4	3	3	2	2	4	2	3	2
28312879	458c045	2016-09-17 18:46:00	2016-09-17 18:58:00	teilgenommen und beendet	ja	50 Jahre	&gt; 30 Jahre	weiblich	Notarzt/Notärztin		3	2	1						1		1	2	3	2	1	4	1	1	1		2	2	3	3	1	1	2	1	3	4	3	4	3	4	4	1	4	3
28316398	9b975ee	2016-09-18 04:30:00	2016-09-18 04:57:00	teilgenommen und beendet	ja	36 Jahre	14 Jahre	männlich	Rettungsassistent/Rettungsassistentin		3	2	2			1					2	1	2	2	1		3	2	1		2	2	3	3	1	1	3	1	2	4	3	3	3	3	3	2	4	3
28319218	69d9f15	2016-09-18 12:27:00	2016-09-18 12:37:00	teilgenommen und beendet	ja	42	22	weiblich	Notarzt/Notärztin		4	3	2				1				1	1	2	2	1	2	1	2	2		2	2	3	2	2	2	2	2	2	3	2	2	2	3	3	2	3	2
28327102	6fb4b02	2016-09-18 21:27:00	2016-09-18 21:49:00	teilgenommen und beendet	ja	30	6	weiblich	Rettungsassistent/Rettungsassistentin		3	3	1				1				2	1	4	1	1	4	3	1	2		3	3	2	4	1	1	3	3	3	4	3	3	2	3	4	2	3	3
28328635	4ba225d	2016-09-19	2016-09-19 00:08:00	teilgenommen und beendet	ja	35	15	männlich	Rettungsassistent/Rettungsassistentin		3	3	3				1				2	1	2	2	1		1	2	1		3	3	3	2	1	2	2	2	3	3	3	3	3	3	4	3	3	3
28343875	5c167fc	2016-09-19 15:48:00	2016-09-19 16:00:00	teilgenommen und beendet	ja	28	5	männlich	Rettungsassistent/Rettungsassistentin		4	3	3				1				1	2	2	2	1		1	2	3		3	3	4	3	2	2	1	1	2	2	4	4	3	3	2	2	4	3
28353653	731aa5c	2016-09-19 21:32:00	2016-09-19 21:38:00	teilgenommen und beendet	ja	41	21	männlich	Notarzt/Notärztin		3	3	2				1				1	1	2	2	1		1	2	1		3	3	3	3	2	2	2	3	2	2	2	1	3	2	3	3	3	3
28369904	4653afa	2016-09-20 13:37:00	2016-09-20 14:47:00	teilgenommen und beendet	ja	39	19	männlich	Rettungsassistent/Rettungsassistentin		2	1	1		1						1	1	2	2	1		1	2	2		3	3	3	2	2	1	3	2	3	3	3	3	3	3	4	1	3	3
28423590	ef49715	2016-09-22 10:06:00	2016-09-22 10:13:00	teilgenommen und beendet	ja	22	3	männlich	Rettungsassistent/Rettungsassistentin		3	3	2		1						2	1	2	2	1		1	2	1		3	3	3	2	3	2	3	2	2	3	2	2	2	3	2	3	4	3
28435699	0d30059	2016-09-22 17:13:00	2016-09-22 17:19:00	teilgenommen und beendet	ja	26	6	männlich	Rettungsassistent/Rettungsassistentin		3	2	1		1						1	1	3	2	1		1	2	2		3	4	4	3	1	2	4	1	3	4	4	4	4	4	4	2	4	4
28439057	62c8198	2016-09-22 18:37:00	2016-09-22 18:46:00	teilgenommen und beendet	ja	26	6	männlich	Rettungsassistent/Rettungsassistentin		2	1	1				1				3	1	2	1	2		2	2	1		3	3	3	3	2	2	3	3	3	4	4	3	3	3	3	4	3	3
28443103	866d68a	2016-09-22 20:55:00	2016-09-22 21:12:00	teilgenommen und beendet	ja	27	4	männlich	Rettungsassistent/Rettungsassistentin		3	2	1		1						2	2	3	2	1		1	2	2		3	3	3	3	2	2	4	2	2	3	3	3	2	2	3	3	3	3
28443770	bbeddc4	2016-09-22 21:20:00	2016-09-22 21:36:00	teilgenommen und beendet	ja	20	1	weiblich	Rettungsassistent/Rettungsassistentin		2	2	1		1						2	1	2	1	2	3	1	2	1		3	3	3	4	1	1	2	3	2	4	3	4	4	3	4	2	3	3
28462647	334364d	2016-09-23 18:00:00	2016-09-23 18:17:00	teilgenommen und beendet	ja	30	10	weiblich	Notfallsanitäter/ Notfallsanitäterin		3	3	3			1					2	3	2	1	1	1	3	2	2		3	3	3	3	2	2	2	2	2	4	4	4	3	4	4	2	4	4
28470764	8f12413	2016-09-24 07:05:00	2016-09-24 07:10:00	teilgenommen und beendet	ja	25	5	männlich	Rettungsassistent/Rettungsassistentin		3	3	3				1				2	2	2	1	1		3	2	3		3	4	3	4	1	1	2	2	3	4	4	3	4	2	4	3	4	4
28472357	c743541	2016-09-24 10:41:00	2016-09-24 10:46:00	teilgenommen und beendet	ja	33	13	männlich	Rettungsassistent/Rettungsassistentin		4	4	4			1					1	1	2	1	3		1	2	3		3	3	3	3	4	2	4	2	4	4	4	4	4	4	4	2	4	4
28531436	884790e	2016-09-27 09:44:00	2016-09-27 09:53:00	teilgenommen und beendet	ja	27	8	männlich	Rettungsassistent/Rettungsassistentin		3	3	4				1				2	1	3	1	1		1	1	1		3	3	4	3	2	1	1	3	3	4	4	4	3	3	3	1	4	3
28538423	2617eb9	2016-09-27 13:24:00	2016-09-27 13:33:00	teilgenommen und beendet	ja	25	5	männlich	Rettungsassistent/Rettungsassistentin		3	2	1				1				2	2	2	2	1		1	2	2		3	3	3	3	2	1	2	2	3	4	4	4	3	3	4	1	2	3
28557414	a2c37b0	2016-09-28 00:36:00	2016-09-28 00:48:00	teilgenommen und beendet	ja	41	15	männlich	Rettungsassistent/Rettungsassistentin		4	2	1				1				2	1	2	2	3		1	1	2		3	3	4	3	2	1	3	2	3	4	4	4	4	3	3	3	4	4
28594700	c601eb5	2016-09-29 10:27:00	2016-09-29 10:40:00	teilgenommen und beendet	ja	44	12	weiblich	Notarzt/Notärztin		4	3	3				1				3	3	2	2	2	4	2	2	2		3	3	3	3	2		2	2	3	4	2	3	3	3	3	2	3	3
28594930	cda12d8	2016-09-29 10:45:00	2016-09-29 10:52:00	teilgenommen und beendet	ja	42	8	weiblich	Notarzt/Notärztin		3	2	1				1				3	2	2	2	1	3	1	2	3		3	3	3	3	2	2	2	3	3	4	3	3	3	3	4	1	2	3
28600176	3cfba1e	2016-09-29 14:20:00	2016-09-29 14:34:00	teilgenommen und beendet	ja	44	25	weiblich	Notarzt/Notärztin		4	2	1						1		2	3	3	2	1	2	1	2	1		3	3	3	3	3	2	4	3	2	3	3	3	3	1	3	2	3	2
28610693	b46ac9a	2016-09-29 21:19:00	2016-09-29 21:32:00	teilgenommen und beendet	ja	40	10	männlich	Notarzt/Notärztin		3	3	2				1				2	4	2	2	1		1	2	1		2	3	3	3	3	1	2	2	3	3	3	3	3	3	2	1	3	3
28638562	170f042	2016-10-01 09:39:00	2016-10-01 09:45:00	teilgenommen und beendet	ja	61	30	männlich	Notarzt/Notärztin		4	3	3				1				1	1	2	2	2		2	1	2		3	3	4	3	1	1	3	3	3	4	4	3	4	4	4	1	3	3
28668997	96ba306	2016-10-03 14:05:00	2016-10-03 14:20:00	teilgenommen und beendet	ja	55	29	männlich	Rettungsassistent/Rettungsassistentin		2	2	1		1						1	1	2	2	1		1	2	2		4	4	4	4	2	1	3	3	4	4	4	4	4	4	3	2	4	4
28722174	6f7fcce	2016-10-05 11:46:00	2016-10-05 11:57:00	teilgenommen und beendet	ja	30	1	männlich	Notarzt/Notärztin		2	1	1		1						1	1	2	2	1		1	2	1		2	3	3	2	3	2	3	1	2	3	2	2	2	2	3	2	3	3
28737942	515504b	2016-10-05 21:04:00	2016-10-05 21:19:00	teilgenommen und beendet	ja	31	1	männlich	Notarzt/Notärztin		4	3	2				1				2	2	2	2	1		1	2	2		2	3	3	3	1	2	2	2	1	3	3	3	3	2	3	1	4	3
28768515	1846cf6	2016-10-06 22:23:00	2016-10-06 22:42:00	teilgenommen und beendet	ja	39	19	männlich	Notarzt/Notärztin		4	3	2				1				2	2	3	2	1		1	3	3		2	2	3	3	2	1	3	2	3	4	4	3	2	2	4	3	4	3
28797214	ac1ec8c	2016-10-08 02:23:00	2016-10-08 02:34:00	teilgenommen und beendet	ja	38	17	männlich	Notfallsanitäter/ Notfallsanitäterin		3	3	2		1						2	2	3	2	2		3	2	2		3	3	3	3	3	2	2	2	3	3	3	3	3	3	4	2	4	4
28822462	fa41c87	2016-10-09 22:48:00	2016-10-09 22:53:00	teilgenommen und beendet	ja	41	10	männlich	Notarzt/Notärztin		2	4	4		1						3	4	1	3	2		3	2	2		3	3	4	4	3	2	3	4	4	4	4	4	4	4	3	3	3	3
28835137	f01f5f7	2016-10-10 14:01:00	2016-10-10 14:06:00	teilgenommen und beendet	ja	39	7	weiblich	Notarzt/Notärztin		3	3	3					1			2	3	2	1	2	2	1	2	2		3	2	3	3	1	2	3	2	2	3	2	2	2	3	2	1	2	2
28867948	f284d4c	2016-10-11 13:45:00	2016-10-11 13:55:00	teilgenommen und beendet	ja	24	2	männlich	Rettungsassistent/Rettungsassistentin		3	1	1				1				1	3	3	1	4		1	2	1		3	3	3	3	1	2	3	1	4	4	3	3	3	3	3	1	2	3
28952428	9e04a1f	2016-10-14 08:55:00	2016-10-14 09:21:00	teilgenommen und beendet	ja	32	2	männlich	Rettungsassistent/Rettungsassistentin		3	3	2		1						2	2	3	2	1		1	1	2		3	3	4	3	2	1	3	1	2	4	4	4	4	3	4	1	3	4
28997287	4d691eb	2016-10-16 20:34:00	2016-10-16 21:24:00	teilgenommen und beendet	ja	37	6	weiblich	Notarzt/Notärztin		3	3	2				1				2	2	1	2	2	2	1	1	2		3	3	3	3	3	1	4	4	4	4	3	3	3	2	3	3	4	3
29003012	3d535b9	2016-10-17 08:01:00	2016-10-17 08:12:00	teilgenommen und beendet	ja	39	25	männlich	Notfallsanitäter/ Notfallsanitäterin		2	1	1				1				2	1	3	1	2		1	2	2		4	3	4	3	2	2	3	1	2	4	3	3	4	4	4	2	3	3
29004965	8005a9c	2016-10-17 09:45:00	2016-10-17 09:53:00	teilgenommen und beendet	ja	55	25	weiblich	Rettungsassistent/Rettungsassistentin		2	1	1			1					2	1	3	2	2	4	2	1	1		3	3	4	3	2	2	2	1	3	4	3	4	3	2	4	2	3	3
29005363	5f8b24d	2016-10-17 09:51:00	2016-10-17 10:09:00	teilgenommen und beendet	ja	44 Jahre	11	männlich	Notarzt/Notärztin		3	3	2				1				1	1	2	2	1		1	2	1		3	3	3	3	2	2	2	2	3	3	2	2	2	2	3	2	2	2
29015065	5c894dc	2016-10-17 15:25:00	2016-10-17 15:34:00	teilgenommen und beendet	ja	23	3	weiblich	Rettungsassistent/Rettungsassistentin		2	1	1				1				2	3	2	1	3	2	3	1	1		4	4	4	3	1	1	3	3	2	4	3	3	3	4	4	1	4	4
29071894	ea34c0e	2016-10-19 13:36:00	2016-10-19 13:43:00	teilgenommen und beendet	ja	30	11	männlich	Notfallsanitäter/ Notfallsanitäterin		2	1	1		1						1	1	4	2	1		2	2	1		3	4	4	3	2	2	3	3	2	4	3	4	4	3	4	1	4	3
29119565	b111314	2016-10-20 21:47:00	2016-10-20 21:54:00	teilgenommen und beendet	ja	24	4	männlich	Rettungsassistent/Rettungsassistentin		4	3	1			1	1		1		2	2	3	1	1		1	2	1		4	4	3	4	2	1	2	1	3	4	4	4	3	3	4	4	4	4
29125187	ce6d590	2016-10-21 06:46:00	2016-10-21 06:58:00	teilgenommen und beendet	ja	56	30	männlich	Rettungsassistent/Rettungsassistentin		3	3	3				1				2	2	2	3	2		2	2	2		3	3	3	3	2	3		1	1	2		3	3	3	3	2	3	3
29133338	7f67a95	2016-10-21 12:55:00	2016-10-21 13:07:00	teilgenommen und beendet	ja	20	1	männlich	Rettungsassistent/Rettungsassistentin		3	2	1				1				1	1	2	2	1		1	2	2		3	3	3	3	2	2	2	2	2	4	1	1	1	1	3	2	2	3
29158132	37f1614	2016-10-22 14:27:00	2016-10-22 14:37:00	teilgenommen und beendet	ja	38	16	männlich	Notfallsanitäter/ Notfallsanitäterin		3	3	3				1				1	1	2	3	1		1	2	3		2	3	3	3	1	2	4	3	3	3	3	3	3	2	4	2	3	3
29217750	3eddba1	2016-10-24 20:34:00	2016-10-24 20:44:00	teilgenommen und beendet	ja	52	24	männlich	Notarzt/Notärztin		4	4	3			1	1				1	2	3	2	1		1	2	1		3	3	4	3	1	2	2	1	4	3	4	4	4	3	4	2	4	4
29221418	a17d391	2016-10-24 22:28:00	2016-10-24 22:38:00	teilgenommen und beendet	ja	47	30	männlich	Notarzt/Notärztin		3	2	1				1				2	1	2	2	1		1	2	2		3	3	4	4	1	1	2	2	3	4	3	3	3	4	2	2	3	3
29228361	8f09a56	2016-10-25 08:40:00	2016-10-25 08:47:00	teilgenommen und beendet	ja	52	24	männlich	Notarzt/Notärztin		4	3	2				1				1	1	1	1	1		1	2	1		3	3	4	3	1	2	2	2	2	3	3	3	3	3	3	2	3	3
29233049	e447dd6	2016-10-25 11:05:00	2016-10-25 11:15:00	teilgenommen und beendet	ja	45	16	männlich	Notarzt/Notärztin		3	3	3				1				1	1	2	2	1		2	1	2		3	3	4	4	2	1	4	4	3	4	4	4	4	3	4	1	4	4
29286507	d86952e	2016-10-26 18:39:00	2016-10-26 18:46:00	teilgenommen und beendet	ja	49	21	weiblich	Notarzt/Notärztin		4	3	3					1			3	2	3	3	1	4	2	2	1		3	3	3	3	2	1	2	3	3	4	3	3	3	3	3	2	4	3
29295564	bbeba53	2016-10-26 22:43:00	2016-10-26 22:57:00	teilgenommen und beendet	ja	39	4	weiblich	Rettungsassistent/Rettungsassistentin		3	2	1		1						1	2	2	1	1	3	1	2	1		3	4	4	4	3	2	3	1	3	3	3	3	2	2	3	3	3	3
29295741	876f714	2016-10-26 22:58:00	2016-10-26 23:03:00	teilgenommen und beendet	ja	27	7	männlich	Rettungsassistent/Rettungsassistentin		2	3	2		1						1	2	2	2	1		2	2	3		3	2	2	3	2	1	2	3	2	4	3	3	3	2	2	2	3	3
29296114	a999054	2016-10-26 23:00:00	2016-10-26 23:19:00	teilgenommen und beendet	ja	37	15	männlich	Notfallsanitäter/ Notfallsanitäterin		3	2	2		1						2	1	2	1	3		1	1	1		3	3	3	3	1	1	2	2	3	3	3	3	3	3	3	1	3	3
29300038	03898d7	2016-10-27 06:44:00	2016-10-27 06:54:00	teilgenommen und beendet	ja	19	2	männlich	Notfallsanitäter/ Notfallsanitäterin		3	3	2				1				1	2	2	1			1	2	2		3	3	4	3	2	2	3	2	3	3	3	3	2	3	3	3	4	3
29302310	59859dc	2016-10-27 07:12:00	2016-10-27 09:15:00	teilgenommen und beendet	ja	22	2.5	männlich	Rettungsassistent/Rettungsassistentin		3	1	1			1	1				1	1	3	2	2		1	2	1		3	2	3	3	2	2	1	2	2	3	3	3	3	3	3	2	3	2
29302410	15223db	2016-10-27 09:09:00	2016-10-27 09:19:00	teilgenommen und beendet	ja	33	10	weiblich	Notfallsanitäter/ Notfallsanitäterin		4	2	1		1						2	1	2	2	1	2	1	3	2		3	3	4	2	2	1	3	3	3	4	3	3	3	2	2	1	3	3
29306679	b82a651	2016-10-27 11:46:00	2016-10-27 11:52:00	teilgenommen und beendet	ja	31	1	männlich	Notarzt/Notärztin		3	3	2				1				2	2	3	2	1		2	2	1		3	2	3	3	2	2	3	3	3	3	3	3	3	2	4	2	3	3
29307889	addb109	2016-10-27 12:26:00	2016-10-27 12:33:00	teilgenommen und beendet	ja	48	32	männlich	Notarzt/Notärztin		4	3	2				1				2	2	2	2	1		2	2	2		3	3	4	3	1	3	1	1	3	4	3	3	3	4	3	1	4	3
29321697	0d6baac	2016-10-27 16:59:00	2016-10-27 20:00:00	teilgenommen und beendet	ja	40	10	männlich	Notarzt/Notärztin		4	4	3			1	1	1	1		1	1	3	3	1		1	2	2		3	3	3	3	1	2	1	1	3	3	3	3	3	3	3	1	3	3
29336737	0cc9b3b	2016-10-28 10:32:00	2016-10-28 10:43:00	teilgenommen und beendet	ja	53	34	männlich	Rettungsassistent/Rettungsassistentin		3	3	3		1						2	1	3	1	3	4	1	1	1		3	3	4	4	2	2	2	2	4	4	3	3	4	2	4	3	3	3
29367813	4c80258	2016-10-29 15:57:00	2016-10-29 16:09:00	teilgenommen und beendet	ja	33	14	männlich	Notfallsanitäter/ Notfallsanitäterin		4	3	2		1						1	1	1	1	2		1	1	1		3	3	4	4	1	2	2	2	2	3	4	4	4	4	4	1	4	3
29367903	98bfd4b	2016-10-29 16:02:00	2016-10-29 16:16:00	teilgenommen und beendet	ja	29	5	männlich	Rettungsassistent/Rettungsassistentin		3	2	1			1					2	2	2	2	3		1	2	2		3	2	3	3	1	2	2	3	1	3	3	3	2	2	2	1	2	3
29369286	5e957ac	2016-10-29 17:30:00	2016-10-29 17:41:00	teilgenommen und beendet	ja	30	10	männlich	Rettungsassistent/Rettungsassistentin		4	2	1				1				2	3	2	2	1		1	2	1		3	3	3	3	2	2	2	1	3	4	4	4	4	2	4	3	3	3
29370979	c5e2b90	2016-10-29 18:57:00	2016-10-29 19:14:00	teilgenommen und beendet	ja	30	6	männlich	Rettungsassistent/Rettungsassistentin		4	2	1				1				1	1	3	2	3		3	2	2		3	3	3	3	2	2	3	2	2	4	3	3	3	3	3	1	3	3
29371254	2e59a38	2016-10-29 19:20:00	2016-10-29 19:32:00	teilgenommen und beendet	ja	44	18	männlich	Rettungsassistent/Rettungsassistentin		1	1	1		1						2	3	3	2	1		1	1	1		3	3	3	3	2	1	3	3	2	4	3	3	3	3	4	2	3	3
29371330	f78adc2	2016-10-29 19:29:00	2016-10-29 19:37:00	teilgenommen und beendet	ja	33	8	männlich	Rettungsassistent/Rettungsassistentin		3	3	3		1						2	3	2	2	2		3	2	2		3	3	4	3	2	2	4	2	4	4	4	3	3	3	3	2	4	3
29372917	fab5366	2016-10-29 21:32:00	2016-10-29 21:44:00	teilgenommen und beendet	ja	36	16	männlich	Rettungsassistent/Rettungsassistentin		2	2	1				1				2	1	2	1	1		2	1	1		3	3	3	3	2	2	4	1	2	2	3	3	3	2	4	3	2	3
29379898	2b7fffd	2016-10-30 14:42:00	2016-10-30 14:53:00	teilgenommen und beendet	ja	36	12	männlich	Rettungsassistent/Rettungsassistentin		3	2	1				1				3	4	2	1	3		3	2	3		3	3	3	3	2	2	2	1	2	3	3	3	2	3	3	2	3	3
29385052	80609df	2016-10-30 20:47:00	2016-10-30 20:58:00	teilgenommen und beendet	ja	29	3	männlich	Rettungsassistent/Rettungsassistentin		4	3	2		1						1	3	3	2	1		2	2	2		3	3	3	3	2	2	2	1	3	4	3	3	3	4	4	1	3	3
29422327	195b8c7	2016-11-01 08:46:00	2016-11-01 08:57:00	teilgenommen und beendet	ja	50	25	männlich	Notarzt/Notärztin		2	3	3				1				3	2	2	2	2	4	3	2	2		3	3	3	3	2	2	3	2	3	4	3	3	3	3	3	2	3	3
29425390	c9892d2	2016-11-01 11:47:00	2016-11-01 11:54:00	teilgenommen und beendet	ja	52	20	männlich	Notarzt/Notärztin		3	2	1			1		1			1	1	1	2	2		2	3	1		3	2	3	3	2	1	3	3	3	3	3	3	3	3	3	2	4	4
29431666	5fe2d36	2016-11-01 15:23:00	2016-11-01 15:31:00	teilgenommen und beendet	ja	35	4	männlich	Notarzt/Notärztin		3	3	2				1				2	2	3	2	2		1	2	2		2	2	3	3	3	2	3	2	2	3	3	3	2	3	3	2	3	3
29433053	20b56ca	2016-11-01 16:15:00	2016-11-01 16:23:00	teilgenommen und beendet	ja	36	10	männlich	Notfallsanitäter/ Notfallsanitäterin		2	1	1		1						1	1	2	2	1	4	2	2	2		3	3	3	3	2	2	1	1	1	3	2	2	2	2	3	3	3	3
29433426	b9dea2d	2016-11-01 16:27:00	2016-11-01 16:37:00	teilgenommen und beendet	ja	35	17	männlich	Rettungsassistent/Rettungsassistentin		3	2	2			1					1	1	2	2	1		1	2	2		2	2	3	2	3	2	3	3	2	3	2	2	2	1	2	3	3	2
29434789	459732b	2016-11-01 17:18:00	2016-11-01 17:28:00	teilgenommen und beendet	ja	43	12	männlich	Notarzt/Notärztin		4	3	3				1				1	2	1	1	2		1	2	1		2	2	2	3	3	2	3	3	3	4	3	3	3	2	3	1	3	3
29435368	5aee35f	2016-11-01 16:22:00	2016-11-01 17:46:00	teilgenommen und beendet	ja	33	15	männlich	Rettungsassistent/Rettungsassistentin		3	3	2				1				2	3	2	2	1		1	2	2		2	2	3	3	1	2	2	2	3	2	3	3	3	3	3	2	3	3
29435718	5c39105	2016-11-01 17:50:00	2016-11-01 17:58:00	teilgenommen und beendet	ja	46	25	männlich	Rettungsassistent/Rettungsassistentin		4	3	3				1				3	3	3	3	3		1	2	2		3	3	3	3	3	2	4	3	3	3	3	3	3	3	3	3	3	3
29435868	41fee5f	2016-11-01 17:15:00	2016-11-01 18:03:00	teilgenommen und beendet	ja	50	30	männlich	Rettungsassistent/Rettungsassistentin		3	2	1				1				2	3	3	2	1		3	2	2		3	3	4	4	2	2	4	1	1	4	4	4	4	4	3	3	3	3
29436047	c4bc46c	2016-11-01 18:01:00	2016-11-01 18:08:00	teilgenommen und beendet	ja	36	14	weiblich	Rettungsassistent/Rettungsassistentin		4	4	3				1				2	1	3	2	1	4	1	2	1		3	3	4	3	1	2	3	2	3	2	4	4	3	3	3	3	4	3
29436374	c07dd00	2016-11-01 18:12:00	2016-11-01 18:20:00	teilgenommen und beendet	ja	38	9	männlich	Notarzt/Notärztin		4	4	4						1		3	2	1	3	1		3	1	3		3	3	3	3	2	1	3	4	2	4	4	3	2	3	3	3	4	4
29437719	aaad8aa	2016-11-01 18:44:00	2016-11-01 19:03:00	teilgenommen und beendet	ja	48	28	männlich	Rettungsassistent/Rettungsassistentin		3	3	2			1					2	2	2	2	2	3	3	2	2		3	3	3	3	2	1	3	3	3	3	3	3	3	2	3	3	3	3
29449288	94d02a1	2016-11-02 02:35:00	2016-11-02 02:40:00	teilgenommen und beendet	ja	33	17	männlich	Notarzt/Notärztin		2	2	2				1				4	4	2	2	1		3	1	3		4	4	4	4	1	1	1	1	3	4	4	4	4	4	4	1	4	4
29452013	9caf9d0	2016-11-02 08:13:00	2016-11-02 08:20:00	teilgenommen und beendet	ja	40	20	männlich	Rettungsassistent/Rettungsassistentin		4	4	4						1		1	1	4	4	1		1	1	3		3	3	3	3	1	2	1	1	2	1	3	2	3	1	1	1	3	3
29462267	6e5ff6b	2016-11-02 14:20:00	2016-11-02 14:31:00	teilgenommen und beendet	ja	51	28	männlich	Rettungsassistent/Rettungsassistentin		4	3	2			1					2	2	3	2	3		1	3	2		3	3	4	3	2	3	3	2	3	4	3	3	2	2	2	3	4	3
29468478	484ffb0	2016-11-02 17:04:00	2016-11-02 17:04:00	teilgenommen und beendet	ja	35	15	männlich	Notarzt/Notärztin		3	2	1			1	1		1		1	1	2	2	1		1	2	2		3	3	3	2	2	2	1	1	3	2	3	3	2	3	2	1	3	2
29474695	b9a8456	2016-11-02 19:39:00	2016-11-02 19:50:00	teilgenommen und beendet	ja	33	8	männlich	Rettungsassistent/Rettungsassistentin		3	2	1			1					1	2	3	2	2		1	2	1		2	3	3	2	1	1	2	1	3	3	2	2	2	3	3	3	2	3
29475039	bc51268	2016-11-02 19:53:00	2016-11-02 19:59:00	teilgenommen und beendet	ja	21	2	weiblich	Rettungsassistent/Rettungsassistentin		2	1	1			1	1				1	2	3	2	1	1	1	2	2		3	2	4	3	2	3	4	3	2	2	4	4	3	4	4	2	2	3
29475324	a0565ff	2016-11-02 19:41:00	2016-11-02 20:06:00	teilgenommen und beendet	ja	44	16	männlich	Notarzt/Notärztin		3	1	1						1		2	2	3	3	1		1	2	1		3	3	4	3	4	3	4	3	1	3	3	3	2	2	3	2	3	3
29476539	a5cad49	2016-11-02 20:17:00	2016-11-02 20:34:00	teilgenommen und beendet	ja	44	18	männlich	Rettungsassistent/Rettungsassistentin		3	2	2				1				2	2	3	2	2		3	2	2		3	3	3	3	2	2	2	2	3	4	4	3	3	3	3	2	4	4
29477322	9216c57	2016-11-02 20:43:00	2016-11-02 20:52:00	teilgenommen und beendet	ja	35	14	männlich	Rettungsassistent/Rettungsassistentin		4	3	3				1				2	2	1	1	1		2	1	1		4	3	4	4	2	2	1	1	2	3	3	3	4	4	4	1	4	3
29479127	0927f8b	2016-11-02 17:00:00	2016-11-02 21:41:00	teilgenommen und beendet	ja	59	26	männlich	Notarzt/Notärztin		4	3	3				1	1	1		2	1	1	1	3		1	2	1		3	3	3	3	2	1	2	2	3	4	4	4	4	4	4	1	4	4
29501457	bbbed87	2016-11-03 14:38:00	2016-11-03 14:49:00	teilgenommen und beendet	ja	30	5	männlich	Rettungsassistent/Rettungsassistentin		3	2	1		1						2	1	2	2	2		1	2	1		2	2	2	2	1	2	2	3	3	3	3	2	2	2	3	2	3	2
29511393	694eb96	2016-11-03 18:32:00	2016-11-03 18:44:00	teilgenommen und beendet	ja	49	20	männlich	Notarzt/Notärztin		4	3	2				1				1	1	3	2	1		1	2	1		3	3	4		2	2	4	4	3	4	4	4	4	3	4	2	4	3
29518655	582983e	2016-11-03 21:27:00	2016-11-03 21:35:00	teilgenommen und beendet	ja	24	2	weiblich	Rettungsassistent/Rettungsassistentin		3	2	1				1				1	1	3	3	1	2	1	2	1		2	3	3	3	1	2	1	1	2	4	4	4	4	1	3	1	2	3
29531592	5042d00	2016-11-04 09:13:00	2016-11-04 09:25:00	teilgenommen und beendet	ja	35	15	weiblich	Notfallsanitäter/ Notfallsanitäterin		1	1	1		1						1	1	3	2	1	1	1	2	2		3	3	4	3	2	2	3	1	2	2	3	3	3	3	3	2	3	3
29557783	99145c9	2016-11-04 23:02:00	2016-11-04 23:21:00	teilgenommen und beendet	ja	44	25	männlich	Notfallsanitäter/ Notfallsanitäterin		3	3	2		1						2	2	1	1	3		1	2	1		3	3	4	3	2	1	2	2	2	4	3	4	3	3	4	1	4	3
29561430	ddfb1eb	2016-11-05 07:27:00	2016-11-05 07:36:00	teilgenommen und beendet	ja	25	5	männlich	Notfallsanitäter/ Notfallsanitäterin		3	1	1		1						2	1	2	2	1		1	2	2		3	3	3	3	2	2	3	1	3	4	3	3	3	3	2	1	3	3
29563521	a94c578	2016-11-05 10:54:00	2016-11-05 10:59:00	teilgenommen und beendet	ja	36	3	männlich	Notarzt/Notärztin		4	3	2				1				2	2	2	2	1		1	3	2		2	3	3	3	3				3		3	3	3	2	3	2	3	3
29574623	44c1fbf	2016-11-05 20:51:00	2016-11-05 21:06:00	teilgenommen und beendet	ja	35	9	männlich	Rettungsassistent/Rettungsassistentin		3	3	2		1						2	2	1	1	2		2	3	2		3	3	3	3	1	1	2	2	3	4	4	3	3	2	2	1	3	3
29579828	62e0ead	2016-11-06 10:16:00	2016-11-06 10:31:00	teilgenommen und beendet	ja	43	26	männlich	Rettungsassistent/Rettungsassistentin		3	2	1		1						2	4	2	2	1		1	2	1		3	3	4	4	3	2	3	2	3	4	4	3	3	3	4	1	4	3
29599640	8fb6af8	2016-11-07 05:58:00	2016-11-07 05:58:00	teilgenommen und beendet	ja	37	4	männlich	Rettungsassistent/Rettungsassistentin		3	3	1				1				1	2	3	2	1		2	1	1		3	3	3	2	1	2	2	2	1	3	3	4	4	3	3	3	4	3
29632097	d83280d	2016-11-07 22:42:00	2016-11-07 22:53:00	teilgenommen und beendet	ja	22	2	männlich	Notfallsanitäter/ Notfallsanitäterin		3	2	2		1						2	3	3	2	3		2	1	2		3	3	4	4	1	1	3	1	2	4	4	4	3	4	4	1	3	3
29752742	1cac78e	2016-11-10 21:36:00	2016-11-10 21:44:00	teilgenommen und beendet	ja	31	1	weiblich	Notarzt/Notärztin		4	3	3			1					2	1	2	2	2	2	2	2	2		3	3	3	3	2	2	2	2	3	3	3	3	2	2	3	2	3	3
29821075	99c8ffa	2016-11-13 14:48:00	2016-11-13 15:01:00	teilgenommen und beendet	ja	53	15	männlich	Notarzt/Notärztin		3	3	3					1			3	2	4	3	2		1	2	2		3	3	3		2	2	4	3	4	4	3	3	3	3	3	3	3	3
29826527	efc8db7	2016-11-13 18:57:00	2016-11-13 19:11:00	teilgenommen und beendet	ja	56	6	männlich	Notarzt/Notärztin		3	2	2				1				2	2	3	2	1		1	2	2		3	3	2	3	2	2	3	3	3	4	2	2	2	2	3	1	3	2
29894008	7277b9e	2016-11-15 14:17:00	2016-11-15 14:27:00	teilgenommen und beendet	ja	57	30	männlich	Notarzt/Notärztin		3	2	2				1				2	2	1	1	2		1	2	2		3	3	3	3	2	2	4	3	4	3	3	3	3	2	3	2	3	3
29940788	8f996d5	2016-11-16 16:12:00	2016-11-16 16:25:00	teilgenommen und beendet	ja	31	10	männlich	Rettungsassistent/Rettungsassistentin		3	3	2			1					2	3	2	2	1		1	1	2		3	3	3	3	2	2	3	2	1	3	3	3	3	3	3	1	3	3
29997859	288d8af	2016-11-17 20:28:00	2016-11-17 20:37:00	teilgenommen und beendet	ja	52	22	männlich	Notarzt/Notärztin		3	2	2		1						1	1	2	2	1		2	2	2		3	3	3	3	2	2	2	2	3	4	3	3	3	3	3	2	3	3
30004864	b4467a8	2016-11-17 23:20:00	2016-11-17 23:35:00	teilgenommen und beendet	ja	49	16	weiblich	Notarzt/Notärztin		3	3	3				1				2	3	3	3	1	4	2	2	1		3	3	3	4	2	2	3	3	2	4	3	3	1	3	2	2	3	3
30013276	06179fd	2016-11-18 10:45:00	2016-11-18 10:57:00	teilgenommen und beendet	ja	40	9	männlich	Rettungsassistent/Rettungsassistentin		4	2	1		1						1	1	4	4	1		1	2	1		3	3	3	3	2	2	2	1	2	3	4	4	4	4	4	1	3	3
30044798	aefb048	2016-11-19 12:19:00	2016-11-19 12:30:00	teilgenommen und beendet	ja	34	3	männlich	Notarzt/Notärztin		4	4	3				1				1	1	3	2	1		1	2	2		3	2	3	3	2	2	1	1	2	3	3	2	3	3	3	1	3	2
30083435	975f9ca	2016-11-21 10:00:00	2016-11-21 10:12:00	teilgenommen und beendet	ja	27	3	männlich	Rettungsassistent/Rettungsassistentin		3	3	2		1						1	2	2	1	1		2	2	2		3	3	3	3	2	1	2	1	3	4	3	3	3	2	4	2	3	3
30095715	e8a2f85	2016-11-21 15:41:00	2016-11-21 15:51:00	teilgenommen und beendet	ja	48	16	männlich	Notarzt/Notärztin		3	2	2				1				1	1	2	2	2	2	3	2	1		3	4	4	4	2	2	2	2	3	4	4	4	4	4	4	2	4	4
30099703	d9987c8	2016-11-21 17:08:00	2016-11-21 17:15:00	teilgenommen und beendet	ja	48	17	weiblich	Notarzt/Notärztin		3	2	2				1				3	2	2	2	2	3	3	2	1		3	3	3	3	2	1	2	2	3	4	3	3	3	3	4	2	3	3
30129349	3f5b71a	2016-11-22 12:39:00	2016-11-22 12:46:00	teilgenommen und beendet	ja	61	31	weiblich	Notarzt/Notärztin		1	1	1				1				1	1	3	2	4		1	1	1		3	3	3	3	1	1	1	1	2	4	3	3	3	3	3	1	3	3
30138989	3a2e1c6	2016-11-22 16:06:00	2016-11-22 16:14:00	teilgenommen und beendet	ja	50	26	männlich	Notarzt/Notärztin		4	3	2				1				1	1	3	2	1		3	2	1		3	3	3	4	1	2	4	4	3	3	3	3	3	3	4		2	3
30149947	2ec4ba7	2016-11-22 19:04:00	2016-11-22 19:42:00	teilgenommen und beendet	ja	47	16	männlich	Notarzt/Notärztin		4	2	1				1				2	2	2	2	1		1	2	2		3	3	4	4	1	2	1	2	3	4	3	3	3	3	4	1	4	3
30157425	fde57f3	2016-11-22 21:41:00	2016-11-22 21:54:00	teilgenommen und beendet	ja	44	15	männlich	Notarzt/Notärztin		4	3	2						1		3	3	3	3	2		2	2	3		2	3	3	3	3	2	4	4	3	4	3	3	3	1	3	3	4	3
30170944	1f6b158	2016-11-23 08:59:00	2016-11-23 09:06:00	teilgenommen und beendet	ja	55	20	weiblich	Notarzt/Notärztin		2	2	2								1	1	2	2	3	2	3	2	1		3	3	3	2	2	1	2	3	4	4	3	3	3	3	4	2	3	3
30171339	9a0ec69	2016-11-23 09:11:00	2016-11-23 09:19:00	teilgenommen und beendet	ja	43	11	männlich	Notarzt/Notärztin		4	4	4				1				1	1	2	1	1		1	1	1		1	2	3	1	1	2	3	1	2	4	2	2	2	1	2	2	3	3
30171400	238a480	2016-11-23 09:14:00	2016-11-23 09:21:00	teilgenommen und beendet	ja	39	3	männlich	Notarzt/Notärztin		3	2	1						1		1	2	2	2	2		4	2	2		3	3	3	3	2	2	3	2	3	4	3	3	3	3	4	2	3	3
30172627	5b728d9	2016-11-23 10:00:00	2016-11-23 10:00:00	teilgenommen und beendet	ja	36	6.5	männlich	Notarzt/Notärztin		4	3	3				1				2	2	3	2	2		2	3	2		3	3	3	2	4	2	4	4	2	3	3	3	3	2	3	2	3	3
30176189	c965f2b	2016-11-23 11:35:00	2016-11-23 11:47:00	teilgenommen und beendet	ja	44	13	weiblich	Notarzt/Notärztin		3	3	3				1				2	2	2	2	1	3	1	2	2		3	3	4	3	1	2			4	4	4	4	4	2	4		4	4
30176653	47283b3	2016-11-23 11:53:00	2016-11-23 12:00:00	teilgenommen und beendet	ja	51	20	männlich	Notarzt/Notärztin		3	3	2				1				3	2	2	2	2		1	2	3		3	3	3	3	2	2	4	2	3	3	3	3	3	3	3	4	3	3
30190321	838b56b	2016-11-23 16:49:00	2016-11-23 17:02:00	teilgenommen und beendet	ja	34	6	männlich	Notarzt/Notärztin		4	3	3				1				3	2	2	2	2		1	1	1		3	3	4	3	2	2	3	2	4	4	4	4	4	2	4	2	4	3
30193851	83be0ed	2016-11-23 18:01:00	2016-11-23 18:09:00	teilgenommen und beendet	ja	61	32	männlich	Notarzt/Notärztin		4	4	4		1						4	2	1	3	2		1	1	1		3	3	4	3	2	1	2	2	3	3	4	4	3	3		2	3	4
30197282	18dd935	2016-11-23 19:10:00	2016-11-23 19:19:00	teilgenommen und beendet	ja	36	4	männlich	Notarzt/Notärztin		4	2	1				1				3	2	2	1	1		1	2	2		2	2	3	2	2	2	2	2	2	3	3	3	3	3	4	2	3	3
30201368	46a6eb8	2016-11-23 20:43:00	2016-11-23 20:57:00	teilgenommen und beendet	ja	38	7	männlich	Notarzt/Notärztin		2	3	2			1	1	1			1	1	3	2	2		1	2	1		2	2	3	2	2	2	3	3	3	4	3	3	2	3	3	2	3	3
30204936	3ac0a60	2016-11-23 22:13:00	2016-11-23 22:21:00	teilgenommen und beendet	ja	41	13	weiblich	Notarzt/Notärztin		3	3	3				1				2	1	2	2	1	4	1	2	2		3	3	3	3	2	2	3	3	2	4	3	3	2	3	3	2	3	3
30219869	d15221a	2016-11-24 06:03:00	2016-11-24 06:12:00	teilgenommen und beendet	ja	56	25	weiblich	Notarzt/Notärztin		3	2	1				1				1	1	3	2	1	4	1	2	2		2	2	3	3	2	2	3	3	3	4	3	3	4	3	4	1	3	3
30225639	daec008	2016-11-24 11:19:00	2016-11-24 11:28:00	teilgenommen und beendet	ja	62	30	männlich	Notarzt/Notärztin		3	4	4				1				2	3	2	2	3		1	2	1		3	3	3	3	1	2	3	3	4	4	4	3	3	3	4	2	4	3
30226728	90a1dff	2016-11-24 12:02:00	2016-11-24 12:07:00	teilgenommen und beendet	ja	54	25	weiblich	Notarzt/Notärztin		3	3	3		1						2	3	4	4	1	1	1	4	3		4	4	4	4	4	3	4	4	1	1	4	4	4	4	4	3	4	4
30232197	7c8664b	2016-11-24 14:28:00	2016-11-24 14:34:00	teilgenommen und beendet	ja	38	20	männlich	Notarzt/Notärztin		3	2	1				1				1	1	3	2	1		1	2	2		3	3	3	3	2	2	3	2	3	4	3	2	3	2	3	2	3	3
30250311	35c789c	2016-11-24 21:35:00	2016-11-24 21:43:00	teilgenommen und beendet	ja	53	36	männlich	Notarzt/Notärztin		4	4	3				1				2	2	2	2	3		1	1	1		3	3	3	3	1	2	2	2	3	4	4	4	4	4	4	2	4	4
30258819	829d7a6	2016-11-25 07:28:00	2016-11-25 07:35:00	teilgenommen und beendet	ja	35	7	männlich	Notarzt/Notärztin		3	3	2				1				2	1	2	2	1		2	2	3		2	3	3	2	3	2	4	2	3	4	3	3	2	2	4	3	3	3
30259768	57d13f3	2016-11-25 08:46:00	2016-11-25 09:00:00	teilgenommen und beendet	ja	48	13	männlich	Notarzt/Notärztin		4	3	3			1	1				2	1	2	2	1		2	2	2		3	2	3	3	2	2	3	3	3	4	3	3	3	3	4	2	3	3
30265607	abb30c4	2016-11-25 12:31:00	2016-11-25 12:40:00	teilgenommen und beendet	ja	62 Jahre	32 Jahre	männlich	Notarzt/Notärztin		4	2	1				1				2	2	2	1	3		2	2	2		3	3	4	3	2	2	3	3	4	4	3	3	3	4	4	3	4	3
30269237	0f53d7e	2016-11-25 14:26:00	2016-11-25 14:32:00	teilgenommen und beendet	ja	33	14	männlich	Notfallsanitäter/ Notfallsanitäterin		3	2	1		1						2	2	3	2	2		1	2	3		3	3	3	3	2	2	3	3	2	3	3	3	3	2	3	3	3	3
30291561	2ab9225	2016-11-26 13:30:00	2016-11-26 13:37:00	teilgenommen und beendet	ja	36	6	männlich	Notarzt/Notärztin		4	3	1			1	1				2	1	3	2	1		1	2	2		3	3	4	3	1	2	2	3	3	4	3	3	3	3	4	1	3	3
30304145	e5bcc6d	2016-11-26 23:22:00	2016-11-26 23:31:00	teilgenommen und beendet	ja	55	26	männlich	Notarzt/Notärztin		3	3	3						1		2	2	3	3	1		2	1	1		3	3	4	3	2	1	3	3	2	4	3	3	2	2	3	3	3	3
30324290	fa4496e	2016-11-27 21:30:00	2016-11-27 21:45:00	teilgenommen und beendet	ja	35	1	männlich	Notarzt/Notärztin		3	2	2			1					1	1	2	2	1		1	2	1		2	2	3	2	2	2	2	2	3	4	3	2	2	1	3	1	3	2
30324558	1f77c88	2016-11-27 20:20:00	2016-11-27 21:56:00	teilgenommen und beendet	ja	59	40!	männlich	Notarzt/Notärztin		4	4	4			1					2	2	2	2	2		3	2	2		3	3	4	4	1	1	4	4	3	4	4	4	4	2	3	3	4	3
30332798	473c7f6	2016-11-28 09:27:00	2016-11-28 09:36:00	teilgenommen und beendet	ja	43	12	männlich	Notarzt/Notärztin		3	3	2			1	1				2	2	2	2	1		2	2	1		2	2	3	2	1		3	2	2	4	3	3	3	2	3	2	2	3
30332984	0d5e45c	2016-11-28 09:35:00	2016-11-28 09:44:00	teilgenommen und beendet	ja	46	25	männlich	Notarzt/Notärztin		3	3	3					1			1	2	3	2	2		2	2	2		3	3	3	3	2	1	3	3	3	4	3	3	3	2	3	2	3	3
30355097	b7233fa	2016-11-28 18:17:00	2016-11-28 18:26:00	teilgenommen und beendet	ja	48	20	männlich	Notarzt/Notärztin		3	3	3				1				2	2	3	3	2		1	2	2		3	3	3	3	2	2	3	3	3	4	3	3	3	3	4	2	3	3
30394718	9a3e5dc	2016-11-29 16:19:00	2016-11-29 16:25:00	teilgenommen und beendet	ja	37	4	männlich	Notarzt/Notärztin		3	2	2				1				2	2	1	1	1		1	2	2		3	3	3	3	2	2	3	3	3	3	3	3	3	2	3	2	3	3
30397277	fe4e00f	2016-11-29 17:03:00	2016-11-29 17:16:00	teilgenommen und beendet	ja	34	2	weiblich	Notarzt/Notärztin		3	2	1			1					1	1	3	3	1	3	1	2	2		2	2	3	3	3	2	4	4	3	3	2	2	2	2	2	1	3	2
30398850	d499f28	2016-11-29 17:36:00	2016-11-29 17:45:00	teilgenommen und beendet	ja	36	2	männlich	Notarzt/Notärztin		2	2	2			1	1				1	1	2	1	1		1	2	1		3	3	3	2	1	2	2	2	3	4	3	2	2	3	4	1	3	3
30399234	ac4ddcc	2016-11-29 17:41:00	2016-11-29 17:52:00	teilgenommen und beendet	ja	41	2	weiblich	Notarzt/Notärztin		2	2	2				1				1	2	1	1	1	2	1	2	1		3	3	3	3	2	2	2	1	4	4	3	3	3	3	3	1	3	3
30403033	4b4a60d	2016-11-29 18:55:00	2016-11-29 19:07:00	teilgenommen und beendet	ja	32	1	männlich	Notarzt/Notärztin		3	3	2				1				2	1	2	2	1		1	3	2		2	2	3	2	1	2	3	1	3	4	4	4	2	3	4	1	3	3
30417000	0493cc2	2016-11-29 23:45:00	2016-11-29 23:59:00	teilgenommen und beendet	ja	58	27	männlich	Notarzt/Notärztin		3	3	1		1	1					3	2	1	1	1	3	3	2	1		3	3	3	3	2	1	1	1	4	4	3	3	3	3	3	2	3	3
30423211	7b6cda1	2016-11-30 08:49:00	2016-11-30 08:57:00	teilgenommen und beendet	ja	35	6	weiblich	Notarzt/Notärztin		3	3	2					1			1	3	2	2	3	3	2	2	2		3	3	4	3	2	2	4	3		4	3	4	3	3	4	3	4	3
30428112	cb407da	2016-11-30 11:42:00	2016-11-30 11:50:00	teilgenommen und beendet	ja	54	27	männlich	Notarzt/Notärztin		4	4	3				1				1	2	2	2	1		1	2	1		3	3	3	3	3	2	4	4	3	3	3	3	3	3	3	2	3	3
30433467	f13d59c	2016-11-30 13:56:00	2016-11-30 13:56:00	teilgenommen und beendet	ja	40	8	weiblich	Notarzt/Notärztin		3	1	1			1					2	1	2	2	1	3	1	2	2		3	3	3	3	2	2	3	2	2	4	3	3	3	3	3	2	3	3
30436504	0a2e0c2	2016-11-30 14:01:00	2016-11-30 14:52:00	teilgenommen und beendet	ja	61	15	männlich	Notarzt/Notärztin		4	4	2				1	1			1	1	2	2	1		1	2	1		3	3	3	3	3	1	4	3	3	4	3	3	2	3	4	3	3	3
30454294	f864a53	2016-11-30 19:31:00	2016-11-30 19:43:00	teilgenommen und beendet	ja	53	24	männlich	Notarzt/Notärztin		4	3	3				1				2	2	2	2	1		2	2	2		3	3	4	3	1	1	4	3	4	3	4	4	3	3	4	1	4	3
30478329	bef0f20	2016-12-01 11:21:00	2016-12-01 11:28:00	teilgenommen und beendet	ja	36	16	männlich	Notarzt/Notärztin		3	3	3			1					1	1	2	2	1		1	2	2		2	2	3	2	3	2	3	2	3	3	3	3	3	3	3	1	3	3
30495707	aafb9c6	2016-12-01 18:04:00	2016-12-01 18:14:00	teilgenommen und beendet	ja	36	9	weiblich	Notarzt/Notärztin		3	2	2				1				2	1	2	2	2	3	1	2	2		3	3	3	2	3	2	3	3	3	3	3	3	3	2	4	3	3	3
30526155	b857ab7	2016-12-02 15:08:00	2016-12-02 15:14:00	teilgenommen und beendet	ja	56	37	männlich	Notarzt/Notärztin		4	4	2		1						2	2	4	2	1		1	2	1		3	3	3	3	2	1	2	2	3	4	3	3	3	3	3	1	3	3
30556915	43ff790	2016-12-03 21:34:00	2016-12-03 21:47:00	teilgenommen und beendet	ja	32	3	männlich	Notarzt/Notärztin		4	3	3				1				1	2	4	2	1		1	2	3		2	2	2	3	1	2	4	2	3	4	3	3	2	1	3	1	3	2
30566396	2b17661	2016-12-04 15:23:00	2016-12-04 15:34:00	teilgenommen und beendet	ja	23	5	männlich	Rettungsassistent/Rettungsassistentin		1	1	1		1		1				3	3	2	3	1	4	1	3	3		3	3	4	3	2	3	3	2	2	3	3	3	2	3	3	2	3	3
30570702	e87b306	2016-12-04 18:51:00	2016-12-04 19:00:00	teilgenommen und beendet	ja	45	3	weiblich	Notarzt/Notärztin		3	3	2		1						1	1	2	2	2	3	3	2	2		2	3	4	3	2	2	3	2	1	3	3	2	3	3	4	3	3	3
30570981	486f4af	2016-12-04 19:05:00	2016-12-04 19:13:00	teilgenommen und beendet	ja	51	13	weiblich	Notarzt/Notärztin		3	2	1			1					1	2	2	2	2	2	1	2	1		3	3	3	3	2	2	3	2	3	2	3	3	2	2	3	1	3	3
30576211	00f58ea	2016-12-04 22:50:00	2016-12-04 23:01:00	teilgenommen und beendet	ja	38	18	männlich	Notarzt/Notärztin		4	3	3		1						2	3	2	2	1		1	1	2		3	3	4	3	1	2			3	4	3	3	3	4	3	1	4	4
30593116	b298f50	2016-12-05 14:39:00	2016-12-05 14:49:00	teilgenommen und beendet	ja	44	25	männlich	Rettungsassistent/Rettungsassistentin		3	3	3			1					2	2	2	2	2						3	3	3	3	3	1	3	3	3	4	4	4	3	3	4	2	3	3
30739389	a460140	2016-12-08 20:03:00	2016-12-08 20:14:00	teilgenommen und beendet	ja	35	16	männlich	Notarzt/Notärztin		3	3	3				1				2	1	2	1	1		1	1	2		4	4	4	4	1	3	3	2	4	4	3	3	4	4	4	1	3	3
30760095	eec2473	2016-12-09 10:54:00	2016-12-09 11:09:00	teilgenommen und beendet	ja	41	20	männlich	Notarzt/Notärztin		4	4	4			1					2	1	2	2	1		3	2	1		3	3	4	4	3	1	1	1	1	3	4	4	4	4	4	1	3	4
30762967	fff547a	2016-12-09 12:23:00	2016-12-09 12:31:00	teilgenommen und beendet	ja	49	16	männlich	Notarzt/Notärztin		3	3	3				1	1			3	3	2	2	1		1	2	2		3	3	3	3	4	2	3	3	3	4	3	3	3	3	3	2	3	3
30766043	cf5a58c	2016-12-09 13:42:00	2016-12-09 13:54:00	teilgenommen und beendet	ja	62	44 Jahre	männlich	Notarzt/Notärztin		4	3	3				1				1	2	2	2	2		3	1	2		3	3	1	3	3	2	3	3	3	4	3	3		3	4	2	3	3
30772256	e35895c	2016-12-09 16:17:00	2016-12-09 16:31:00	teilgenommen und beendet	ja	46	26	männlich	Notarzt/Notärztin		4	4	3		1						1	1	3	2	1		1	2	1		3	3	4	3	2	2	2	2	3	3	4	3	4	4	4	3	3	3
30779406	a9c655f	2016-12-09 19:26:00	2016-12-09 19:43:00	teilgenommen und beendet	ja	38	5	männlich	Notarzt/Notärztin		3	3	3		1						1	1	1	1	1		1	1	1		3	3	3	3	2	2	4	4	3	4	4	4	4	4	3	1	4	4
30792507	9dfa15c	2016-12-10 10:59:00	2016-12-10 11:11:00	teilgenommen und beendet	ja	42	4	männlich	Notarzt/Notärztin		4	4	4				1				1	1	1	1	3		1	1	1		3	2	3	3	2	1	1	3	3	4	3	3	3	3	4	1	3	3
30813536	5d7b25e	2016-12-11 11:22:00	2016-12-11 11:30:00	teilgenommen und beendet	ja	39	2	weiblich	Notarzt/Notärztin		3	2	1		1						1	1	2	2	3	3	1	2	2		3	3	4	3	3	2	2	2	3	4	3	4	3	4	3	2	4	3
30832402	13ea11a	2016-12-11 23:49:00	2016-12-12 00:02:00	teilgenommen und beendet	ja	37	7	weiblich	Notarzt/Notärztin		3	3	2				1				2	2	1	1	1	3	1	1	2		3	3	3	3	2	1	2	2	3	4	3	3	2	4	3	1	3	3
31033356	d16dd1b	2016-12-18 12:59:00	2016-12-18 13:06:00	teilgenommen und beendet	ja	49	18	männlich	Notarzt/Notärztin		3	2	1				1				1	1	1	1	1		1	2	1		3	3	3	3	2	2	2	2	3	3	3	3	3	3	3	2	2	3
31073116	3f5da1a	2016-12-19 22:21:00	2016-12-19 22:27:00	teilgenommen und beendet	ja	32	13	männlich	Notarzt/Notärztin		4	3	3				1				2	3	1	1	2		2	1	1		3	3	4	4	1	2	3	2	4	4	4	4	4	4	4	2	4	4
31079225	d9539c9	2016-12-20 09:22:00	2016-12-20 09:30:00	teilgenommen und beendet	ja	42	13	männlich	Notarzt/Notärztin		4	4	3			1					2	1	2	2	2		2	2	2		3	3	3	3	2	2	3	2	3	4	4	4	4	2	4	3	4	3
31088557	af67b45	2016-12-20 14:41:00	2016-12-20 14:57:00	teilgenommen und beendet	ja	38	18	männlich	Notarzt/Notärztin		2	2	2		1						3	3	2	2	1		1	3	4		2	1	3	3	1	2	3	2	4	4	4	3	3	3	4	2	2	3
31097148	8e139ed	2016-12-20 19:06:00	2016-12-20 19:13:00	teilgenommen und beendet	ja	32	1	männlich	Notarzt/Notärztin		3	2	2		1						2	2	2	2	3		1	2	1		3	3	3	3	3	2	2	2	4	4	3	3	3	3	3	3	3	3
31099386	7f5d58d	2016-12-20 20:05:00	2016-12-20 20:11:00	teilgenommen und beendet	ja	37	6	männlich	Notarzt/Notärztin		3	3	3						1		2	3	2	1	1		1	2	3		3	3	4	2	1	1	4	3	4	4	4	4	4	4	4	2	3	3
31161262	331cb9f	2016-12-23 09:32:00	2016-12-23 09:38:00	teilgenommen und beendet	ja	39	12	männlich	Notarzt/Notärztin		4	4	2				1				3	1	2	2	1		1	2	2		3	3	3	3	1	2	3	3	3	4	3	3	3	3	4	1	4	3
31231480	6b3111f	2016-12-28 18:15:00	2016-12-28 18:23:00	teilgenommen und beendet	ja	31	11	männlich	Rettungsassistent/Rettungsassistentin		4	2	2			1					2	3	4	2	2		2	2	2		2	2	3	2	2	2	2	2	2	3	4	4	4	4	4	2	3	3
31239489	479287a	2016-12-29 01:13:00	2016-12-29 01:22:00	teilgenommen und beendet	ja	23	5	männlich	Rettungsassistent/Rettungsassistentin		4	3	2				1				1	2	3	2	1		1	2	1		3	3	4	4	2	2	2	2	2	3	4	3	3	3	3	1	3	2
31383848	8bfd43d	2017-01-04 21:53:00	2017-01-04 21:59:00	teilgenommen und beendet	ja	29	10	männlich	Rettungsassistent/Rettungsassistentin		4	2	1				1				1	1	3	2	2		1	3	2		3	3	3	3	1	2	4	3	2	3	1	2	2	2	2	1	3	2
31478168	ebf1ba6	2017-01-08 21:27:00	2017-01-08 21:33:00	teilgenommen und beendet	ja	31	13	männlich	Notarzt/Notärztin		4	3	1				1				1	1	3	3	1		1	2	1		2	2	3	3	3	3	2	2	1	3	3	3	2	1	3	2	3	3
31618182	0b6edf5	2017-01-12 16:10:00	2017-01-12 16:28:00	teilgenommen und beendet	ja	45 Jahre	14	weiblich	Notarzt/Notärztin		4	2	1				1				1	2	2	2	1	4	1	1	1		3	3		4	1	1		1	3	4	4	3	3	3		1	4	3
32363145	ee12adf	2017-02-09 22:46:00	2017-02-09 23:01:00	teilgenommen und beendet	ja	29	1	männlich	Notarzt/Notärztin		3	2	1		1						1	1	2	2	1		1	3	1		2	2	3	3	2	2	3	2	3	3	3	2	1	1	2	3	2	2
32412914	0976a06	2017-02-12 23:41:00	2017-02-12 23:49:00	teilgenommen und beendet	ja		40	männlich	Notarzt/Notärztin		3	3	2		1						2	1	3	3	1		2	1	2		3	4	4	4	2	3	3	3	3	4	4	4	4	3	3	3	4	3
32422295	ab01225	2017-02-13 14:08:00	2017-02-13 14:15:00	teilgenommen und beendet	ja	55	28	männlich	Notarzt/Notärztin		3	2	1					1			1	2	2	2	1		3	2	2		3	3	3	3	3	1	3	2	3	3	3	3	3	3	3	2	3	3
32429240	7e8e6bb	2017-02-13 17:18:00	2017-02-13 17:28:00	teilgenommen und beendet	ja	52	23	männlich	Notarzt/Notärztin		4	3	2				1				2	1	3	1	1		2	1	1		3	3	4	3	2	1	4	3	4	4	4	4	3	2	4	2	4	4
32431198	5cf365c	2017-02-13 18:08:00	2017-02-13 18:23:00	teilgenommen und beendet	ja	48	19	männlich	Notarzt/Notärztin		4	3	2				1				2	2	3	2	1		2	2	1		3	3	4	4	1	1	4	4	2	3	3	3	3	2	3	2	3	3
32445473	d8b33da	2017-02-14 10:14:00	2017-02-14 10:22:00	teilgenommen und beendet	ja	60	25	männlich	Notarzt/Notärztin		4	4	3				1				1	1	2	3	2		1	2	2		3	3	4	4	1	1	3	3	4	4	3	3	3	3	4	1	2	3
32449551	d30ab15	2017-02-14 12:50:00	2017-02-14 13:08:00	teilgenommen und beendet	ja	54	37	männlich	Notarzt/Notärztin		3	3	2					1			2	2	3	3	1		1	2	1		3	3	3	3	3	2	3	3	3	4	3	2	2	2	3	2	2	2
32449703	47c1263	2017-02-14 13:06:00	2017-02-14 13:14:00	teilgenommen und beendet	ja	48	16	männlich	Notarzt/Notärztin		4	2	3						1		4	4	2	2	2		2	1	2		3	3	4	3	2	1	1	1	4	4	4	4	4	3	4	2	4	4
32479515	e19ca36	2017-02-15 16:39:00	2017-02-15 16:47:00	teilgenommen und beendet	ja	66	36	männlich	Notarzt/Notärztin		3	3	3						1		1	1	2	2	2		1	2	2		3	3	3	3	1	2		3	3	4	3	3	3	3	3	2	3	3
32480760	de19b9d	2017-02-15 17:19:00	2017-02-15 17:28:00	teilgenommen und beendet	ja	23	5	männlich	Rettungsassistent/Rettungsassistentin		3	2	1				1				3	2	3	2	1		2	1	2		3	3	4	4	2	2	1	1	3	4	4	4	4	4	3	2	3	4
32481270	ffb1d31	2017-02-15 17:34:00	2017-02-15 17:42:00	teilgenommen und beendet	ja	21	2	weiblich	Rettungsassistent/Rettungsassistentin		3	3	3		1						1	2	3	2	2	4	1	2	2		3	3	3	3	2	2	4	2	3	4	3	4	3	2	3	3	4	3
32485641	ef78677	2017-02-15 20:13:00	2017-02-15 20:26:00	teilgenommen und beendet	ja	21	2	männlich	Rettungsassistent/Rettungsassistentin		4	2	1		1						2	1	2	2	1		1	1	2		4	3	3	4	2	2	2	2	3	4	4	4	4	3	2	1	3	4
32494017	9ddf27d	2017-02-16 07:02:00	2017-02-16 07:15:00	teilgenommen und beendet	ja	41	16	männlich	Rettungsassistent/Rettungsassistentin		4	3	3			1	1				3	2	2	2	1		1	2	2		3	3	3	3	2	2	4	1		4	3	3	3	2	3	2	3	2
32495116	d4ffc0e	2017-02-16 09:02:00	2017-02-16 09:18:00	teilgenommen und beendet	ja	43	23	männlich	Notfallsanitäter/ Notfallsanitäterin		3	3	3			1					3	2	3	3	1		1	2	2		3	3	3	2	3	3	3	3	1	1	3	3	3	2	3	2	3	3
32495359	8d0942c	2017-02-16 09:24:00	2017-02-16 09:34:00	teilgenommen und beendet	ja	38	6	männlich	Rettungsassistent/Rettungsassistentin		3	2	2			1	1				1	2	2	2	1		1	2	3		3	3	3	3	2	2	2	2	3	4	3	3	3	3	4	2	3	3
32509555	0005a25	2017-02-16 18:35:00	2017-02-16 18:48:00	teilgenommen und beendet	ja	42	13	männlich	Notarzt/Notärztin		4	3	3				1				4	1	3	2	1		1	1	2		3	3	3	3	1	2	2	2	3	3	3	3	3	3	3	2	3	3
32515056	3482b0e	2017-02-16 21:06:00	2017-02-16 21:15:00	teilgenommen und beendet	ja	37	15	männlich	Rettungsassistent/Rettungsassistentin		3	2	2		1						2	2	2	1	2		3	2	2		3	3	4	3	2	2	3	2	2	4	4	4	4	4	3	2	4	4
32549384	2cf0d8b	2017-02-18 08:15:00	2017-02-18 08:31:00	teilgenommen und beendet	ja	30	3	männlich	Rettungsassistent/Rettungsassistentin		3	2	1			1					2	2	2	2	2		1	2	3		3	3	3	3	2	2	3	2	3	4	3	3	3	2	3	3	3	3
32549469	3ddaac2	2017-02-18 08:33:00	2017-02-18 08:47:00	teilgenommen und beendet	ja	26	1	männlich	Rettungsassistent/Rettungsassistentin		3	2	2		1						3	2	3	2	2		2	2	2		3	3	4	3	2	1	4	2	1	3	3	3	4	3	4	2	3	3
32558371	a764d87	2017-02-18 20:16:00	2017-02-18 20:23:00	teilgenommen und beendet	ja	35	5	männlich	Notarzt/Notärztin		3	2	1				1				1	1	2	2	1		1	2	1		3	3	4	3	2	1	3	3	3	2	3	3	2	2	2	1	3	3
32558397	e9139a1	2017-02-18 20:11:00	2017-02-18 20:25:00	teilgenommen und beendet	ja	35	7	weiblich	Notarzt/Notärztin		4	3	2				1		1		1	2	2	1	2	4	1	1	2		3	3	4	3	2	1	4	2	3	3	3	3	3	2	3	2	4	3
32558403	054f009	2017-02-18 20:16:00	2017-02-18 20:25:00	teilgenommen und beendet	ja	30	3	männlich	Rettungsassistent/Rettungsassistentin		3	2	1		1		1				1	1	2	2	1		1	1	1		3	3	4	3	1	1	1	1	3	4	4	4	3	3	4	3	4	3
32558412	ece88b5	2017-02-18 20:18:00	2017-02-18 20:26:00	teilgenommen und beendet	ja	25	5	männlich	Rettungsassistent/Rettungsassistentin		4	3	3			1					3	1	2	2	1		1	1	2		3	3	3	3	2	2	4	2	3	4	3	3	3	3	4	1	4	3
32558541	af7a6cd	2017-02-18 20:27:00	2017-02-18 20:37:00	teilgenommen und beendet	ja	37	7	männlich	Notarzt/Notärztin		4	4	2					1			1	1	3	2	1		1	2	1		3	3	4	3	1	2	2	2	3	4	4	3	4	3	4	3	4	3
32558599	74df75a	2017-02-18 20:36:00	2017-02-18 20:42:00	teilgenommen und beendet	ja	39	20	männlich	Notarzt/Notärztin		4	3	2				1				1	1	2	2	1		1	2	1		3	3	3	3	1	2	3	2	2	3	3	3	3	2	3	1	2	3
32558709	a621124	2017-02-18 20:38:00	2017-02-18 20:48:00	teilgenommen und beendet	ja	37	4	männlich	Notarzt/Notärztin		2	2	2				1				1	1	2	2	2		1	2	1		2	2	3	2	2	3	2	2	3	3	2	2	2	2	2	2	2	2
32558829	11aa338	2017-02-18 20:45:00	2017-02-18 20:56:00	teilgenommen und beendet	ja	35	10	männlich	Notfallsanitäter/ Notfallsanitäterin		4	2	2				1				1	1	3	2	2		1	1	1		3	3	4	3	1	2	1		2	4	4	3	3	4	3	1	3	3
32558888	740f689	2017-02-18 20:55:00	2017-02-18 21:00:00	teilgenommen und beendet	ja	33	1	weiblich	Notarzt/Notärztin		3	3	2		1						1	2	2	1	3	4	2	2	1		3	3	3	3	3	1	3	1	3	4	3	3	3	3	3	2	4	3
32558924	88a0ba3	2017-02-18 20:57:00	2017-02-18 21:04:00	teilgenommen und beendet	ja	41	6	männlich	Notarzt/Notärztin		4	4	4		1						1	1	2	2	1		2	1	1		4	4	4	4	1	1	1	1	3	4	4	4	4	3	4	1	4	4
32558926	c99c84d	2017-02-18 20:57:00	2017-02-18 21:04:00	teilgenommen und beendet	ja	29	10	männlich	Notarzt/Notärztin		4	3	3					1			2	2	3	2	2		1	2	1		3	3	3	3	2	2	3	2	3	4	3	3	3	3	4	1	2	3
32558932	884f8b7	2017-02-18 20:59:00	2017-02-18 21:05:00	teilgenommen und beendet	ja	35	2 als Notarzt, früher 6 als rettungssanitäter	männlich	Notarzt/Notärztin		3	2	2				1				1	1	3	2	1		1	2	2		3	2	3	3	3	1	4	4	2	4	3	3	2	2	3	2	3	3
32558975	512967d	2017-02-18 20:59:00	2017-02-18 21:08:00	teilgenommen und beendet	ja	41	22	männlich	Notarzt/Notärztin		3	2	1				1				2	2	2	2	1		1	2	1		2	2	3	2	3	2	3	2	3	3	2	2	2	3	3	2	3	3
32559037	a2ec311	2017-02-18 21:06:00	2017-02-18 21:13:00	teilgenommen und beendet	ja	21	3	männlich	Rettungsassistent/Rettungsassistentin		4	3	2				1				1	2	3	2	2		1	2	1		3	3	4	3	2	2	1	1	2	4	3	3	3	4	3	2	3	2
32559054	725676b	2017-02-18 21:01:00	2017-02-18 21:14:00	teilgenommen und beendet	ja	34	16	männlich	Rettungsassistent/Rettungsassistentin		4	3	2				1		1		3	3	2	1	1		1	2	2		3	3	3	3	3	2	4	3	2	4	3	3	2	3	3	1	3	3
32559079	7bb338e	2017-02-18 21:07:00	2017-02-18 21:16:00	teilgenommen und beendet	ja	40	3	weiblich	Notarzt/Notärztin		3	3	2				1				1	2	1	1	2	3	1	2	2		3	3	3	3	1	2	2	2	3	3	3	3	3	2	3	1	3	3
32559155	4a77288	2017-02-18 21:14:00	2017-02-18 21:21:00	teilgenommen und beendet	ja	55	30	weiblich	Notarzt/Notärztin		3	3	2				1				2	1	2	2	1	3	1	1	1		3	3	3	3	1	1	2	2	3	4	4	3	4	2	4	1	4	3
32559161	dbb8595	2017-02-18 21:14:00	2017-02-18 21:21:00	teilgenommen und beendet	ja	45	25	männlich	Notfallsanitäter/ Notfallsanitäterin		3	4	4				1				1	1	2	2	3		1	1	1		3	3	3	4	1	1	1	1	3	3	3	4	3	4	4	2	3	3
32559265	6e9a263	2017-02-18 21:24:00	2017-02-18 21:30:00	teilgenommen und beendet	ja	29	5	männlich	Notarzt/Notärztin		4	3	3		1						2	2	2	2	1	2	1	2	2		2	3	3	3	2	3	2	2	3	4	3	2	3	2	4	2	4	2
32559290	1b4fd76	2017-02-18 21:14:00	2017-02-18 21:32:00	teilgenommen und beendet	ja	23	4	männlich	Rettungsassistent/Rettungsassistentin		4	3	2		1						1	2	3	2	3		1	2	3		3	3	3	3	2	2	3	2	3	4	4	4	4	3	4	2	4	3
32559408	8ed2a5b	2017-02-18 21:10:00	2017-02-18 21:42:00	teilgenommen und beendet	ja	33	3	männlich	Notarzt/Notärztin		3	2	1					1			1	1	2	2	2		1	2	2		3	3	3	2	1	1	3	2	3	4	3	3	3	3	4	1	4	3
32559418	308e5fa	2017-02-18 21:31:00	2017-02-18 21:43:00	teilgenommen und beendet	ja	48	21	männlich	Notfallsanitäter/ Notfallsanitäterin		3	3	1		1						1	1	3	1	1	2	1	1	1		3	3	4	3	1	1	1	1	3	4	3	3	4	4	3	2	4	3
32559530	efa25bb	2017-02-18 21:44:00	2017-02-18 21:51:00	teilgenommen und beendet	ja	40	20	männlich	Notfallsanitäter/ Notfallsanitäterin		4	3	1				1				1	1	3	1	1		1	1	1		3	3	4	4	1	2	1	1	3	4	3	3	4	4	4	1	3	3
32559599	44f143c	2017-02-18 21:47:00	2017-02-18 21:56:00	teilgenommen und beendet	ja	32	13	männlich	Notarzt/Notärztin		4	3	2		1						1	1	2	2	1		1	1	1		3	3	4	3	1	2	1	1	3	4	4	4	4	3	3	1	4	3
32559686	ec2797e	2017-02-18 21:52:00	2017-02-18 22:03:00	teilgenommen und beendet	ja	24	6	männlich	Notfallsanitäter/ Notfallsanitäterin		3	2	1			1	1				2	2	2	1	3		1	2	2		3	3	4	3	2	2	3	1	3	4	3	3	3	3	4	1	4	3
32559799	d882b4d	2017-02-18 21:59:00	2017-02-18 22:12:00	teilgenommen und beendet	ja	38	5	männlich	Notarzt/Notärztin		4	3	2				1				1	2	1	1	2		1	1	1		3	3	3	3	1	1	1	1	3	4	3	3	3	3	3	1	4	3
32559873	af0ffd5	2017-02-18 22:10:00	2017-02-18 22:18:00	teilgenommen und beendet	ja	36	7	männlich	Notarzt/Notärztin		3	2	2			1					1	2	3	2	1		1	2	1		3	3	3	2	2	2	2	2	3	4	3	3	3	4	3	1	4	3
32559876	cdc7636	2017-02-18 22:09:00	2017-02-18 22:18:00	teilgenommen und beendet	ja	41	20	weiblich	Notarzt/Notärztin		3	2	2		1						2	2	2	2	1	3	1	2	1		3	3	4	2	3	1	3	1	2	4	3	3	3	2	4	2	3	3
32559945	668b650	2017-02-18 22:16:00	2017-02-18 22:26:00	teilgenommen und beendet	ja	38	19	männlich	Notarzt/Notärztin		4	3	3						1		1	1	2	2	1		1	2	1		3	3	3	3	1	2	1	1	3	3	2	3	3	4	4	1	3	3
32559962	0f82ec1	2017-02-18 22:20:00	2017-02-18 22:27:00	teilgenommen und beendet	ja	37	7	männlich	Notarzt/Notärztin		4	3	2					1			2	1	1	1	1		1	2	1		3	3	4	4	1	2	2	1	2	4	3	3	4	3	4	1	4	3
32560161	d06b40d	2017-02-18 22:39:00	2017-02-18 22:46:00	teilgenommen und beendet	ja	45	27	männlich	Notarzt/Notärztin		3	3	3		1						2	2	2	2	2		2	1	1		3	3	4	4	2	1	1	1	3	4	4	3	3	3	3	1	3	3
32560185	456244d	2017-02-18 22:21:00	2017-02-18 22:48:00	teilgenommen und beendet	ja	44	26	männlich	Notarzt/Notärztin		3	3	2					1			1	1	2	2	1		2	1	1		3	3	3	4	1	1	2	2	4	4	4	4	4	4	4	1	4	4
32560214	ed1fff5	2017-02-18 22:44:00	2017-02-18 22:52:00	teilgenommen und beendet	ja	36	5	männlich	Rettungsassistent/Rettungsassistentin		3	3	2				1				1	1	2	1	1		2	2	1		3	4	4	4	1	1	2	2	3	4	4	4	3	3	3	2	3	3
32560215	7fdde2c	2017-02-18 22:45:00	2017-02-18 22:52:00	teilgenommen und beendet	ja	37	11	männlich	Rettungsassistent/Rettungsassistentin		3	2	1				1				2	2	2	1	1	3	4	2	2		3	3	3	3	3	1	3	2	2	4	3	3	3	3	3	2	3	3
32560335	dbccfa2	2017-02-18 22:49:00	2017-02-18 23:01:00	teilgenommen und beendet	ja	46	8	weiblich	Notarzt/Notärztin		4	2	2		1						4	2	3	2	1	4	1	2	2		3	3	4	3	2	2	3	1	3	4	4	4	4	3	3	2	4	3
32560399	42c26a5	2017-02-18 23:00:00	2017-02-18 23:09:00	teilgenommen und beendet	ja	27	6	männlich	Rettungsassistent/Rettungsassistentin		2	2	1				1				2	2	3	2	1		1	2	2		3	2	3	3	2	2	2	2	2	3	3	2	3		3	3	3	3
32560478	6fbb5f7	2017-02-18 23:04:00	2017-02-18 23:17:00	teilgenommen und beendet	ja	25	3	männlich	Rettungsassistent/Rettungsassistentin		2	3	2				1				2	2	3	2	1		2	2	1		3	3	3	3	2	2	4	2	3	3	3	3	3	2	3	3	3	3
32560757	e923f92	2017-02-18 23:34:00	2017-02-18 23:48:00	teilgenommen und beendet	ja	47	24	männlich	Rettungsassistent/Rettungsassistentin		3	2	1		1						1	1	4	2	1		1	1	1		4	4	4	4	1	2	1	1	3	3	3	3	4	4	3	2	1	3
32560766	9ac4626	2017-02-18 23:35:00	2017-02-18 23:49:00	teilgenommen und beendet	ja	35	3	weiblich	Notarzt/Notärztin		3	2	1		1						2	1	2	2	2	3	1	1	1		3	3	4	3	2	2	1	1	3	4	3	4	3	4	4	1	3	3
32560823	f4d2f6a	2017-02-18 23:44:00	2017-02-18 23:55:00	teilgenommen und beendet	ja	36	5	weiblich	Notarzt/Notärztin		3	3	2				1				1	1	1	2	1	2	1	2	1		3	3	3	3	2	1	2	2	4	4	4	4	3	2	4	2	3	3
32560836	44b613b	2017-02-18 23:47:00	2017-02-18 23:56:00	teilgenommen und beendet	ja	46	27	männlich	Notarzt/Notärztin		4	2	2			1					2	2	3	2	2		1	2	1		3	3	3	3	2	2	3	2	2	3	3	3	2	2	3	1	3	3
32560853	5d60f54	2017-02-18 23:51:00	2017-02-18 23:58:00	teilgenommen und beendet	ja	48	26	männlich	Notfallsanitäter/ Notfallsanitäterin		3	2	1			1					1	1	3	2	1		2	1	1		3	3	3	3	2	3	3	2	4	3	3	3	3	2	3	2	4	4
32560869	8e1d662	2017-02-18 23:45:00	2017-02-19	teilgenommen und beendet	ja	40	22	männlich	Notfallsanitäter/ Notfallsanitäterin		4	4	3			1	1				1	2	3	2	2		1	2	2		3	3	3	3	2	1	2	2	3	4	4	4	4	4	3	2	4	3
32560957	e559fa7	2017-02-19	2017-02-19 00:09:00	teilgenommen und beendet	ja	40	22	männlich	Notarzt/Notärztin		3	3	2				1	1			2	1	1	1	1		1	2	1		3	3	3	3	2	2	1	2	3	4	3	2	3	2	3	2	2	3
32561108	d088b36	2017-02-19 00:20:00	2017-02-19 00:26:00	teilgenommen und beendet	ja	34	5	weiblich	Notfallsanitäter/ Notfallsanitäterin		3	2	2		1						2	1	2	2	1	4	1	2	2		3	3	4	4	3	2	3	3	3	4	3	3	2	2	4	1	4	4
32561173	0e4ef9c	2017-02-19 00:20:00	2017-02-19 00:35:00	teilgenommen und beendet	ja	38	14	männlich	Rettungsassistent/Rettungsassistentin		3	2	1		1						1	1	2	1	1		2	1	1		3	4	4	4	1	1	3	1	3	4	4	4	4	3	4	1	4	4
32561302	550b677	2017-02-19 00:46:00	2017-02-19 00:52:00	teilgenommen und beendet	ja	38	20	männlich	Notarzt/Notärztin		3	3	3				1				2	2	2	2	1		2	2	1		3	3	3	3	2	1	2	2	3	4	3	3	3	3	3	2	3	3
32561404	6e5ebb1	2017-02-19 00:58:00	2017-02-19 01:07:00	teilgenommen und beendet	ja	23	4	männlich	Notfallsanitäter/ Notfallsanitäterin		3	2	1				1				3	1	3	2	1		1	2	2		3	3	4	4	2	2	2	2	3	4	4	4	4	3	4	2	4	4
32561557	c1f4f2b	2017-02-19 01:25:00	2017-02-19 01:31:00	teilgenommen und beendet	ja	29	1	männlich	Notarzt/Notärztin		3	2	1				1	1			1	2	2	2	1		2	2	1		2	3	3	2	2	3	2	2	3	3	3	3	2	2	3	2	3	3
32562234	ed17a59	2017-02-19 03:49:00	2017-02-19 03:55:00	teilgenommen und beendet	ja	41	21	männlich	Notarzt/Notärztin		3	3	3				1				2	2	2	2	1		1	1	2		3	3	4	3	2	2	3	3	2	3	3	3	2	2	4	3	3	3
32562290	f552f29	2017-02-19 03:54:00	2017-02-19 04:03:00	teilgenommen und beendet	ja	39	13	männlich	Rettungsassistent/Rettungsassistentin		3	3	2				1				1	2	2	2	2		2	3	1		3	3	3	2	1	2	2	2	2	3	3	3	3	4	4	1	3	3
32562627	819a440	2017-02-19 05:02:00	2017-02-19 05:20:00	teilgenommen und beendet	ja	38	5	weiblich	Notarzt/Notärztin		3	3	2				1				2	2	2	2	2	4	2	2	2		3	3	3	3	2	2	3	2	3	4	3	4	3	3	3	2	4	3
32563256	c65449e	2017-02-19 08:32:00	2017-02-19 08:40:00	teilgenommen und beendet	ja	30	11	männlich	Rettungsassistent/Rettungsassistentin		3	3	3			1	1				1	3	2	2	1		1	2	2		3	3	3	3	2	3	3	3	1	1	1	1	1	2	1	1	2	2
32563505	68ef861	2017-02-19 09:31:00	2017-02-19 09:42:00	teilgenommen und beendet	ja	38	15	männlich	Notarzt/Notärztin		4	3	3		1						2	2	2	2	2		2	2	2		3	3	3	3	2	2	1	1	2	4	4	4	4	4	4	1	4	3
32563525	98d1e1d	2017-02-19 07:29:00	2017-02-19 09:44:00	teilgenommen und beendet	ja	24	3	männlich	Rettungsassistent/Rettungsassistentin		3	1	1				1				1	2	2	2	1		1	2	2		3	3	3	3	3	1	3	1	3	4	3	3	2	3	3	2	3	3
32563707	2871c3d	2017-02-19 10:00:00	2017-02-19 10:10:00	teilgenommen und beendet	ja	24	5	männlich	Notfallsanitäter/ Notfallsanitäterin		3	2	1				1				1	1	2	2	1		1	2	1		4	4	3	4	1	2	2	2	1	4	4	4	4	3	4	1	4	4
32563745	b78fd9c	2017-02-19 10:09:00	2017-02-19 10:18:00	teilgenommen und beendet	ja	32	1	männlich	Notarzt/Notärztin		4	3	1				1				1	1	2	1	2		1	2	1		3	2	4	3	2	2	3	3	2	4	3	3	3	3	3	1	4	3
32563958	3a28980	2017-02-19 10:36:00	2017-02-19 10:44:00	teilgenommen und beendet	ja	25	6	männlich	Rettungsassistent/Rettungsassistentin		4	3	3		1						1	1	3	2	1		1	2	1		3	3	3	3	2	2	2	2	3	3	3	3	2	2	4	3	4	4
32564034	cc7b9d4	2017-02-19 10:45:00	2017-02-19 10:53:00	teilgenommen und beendet	ja	43	18	männlich	Notfallsanitäter/ Notfallsanitäterin		4	3	2		1						2	3	3	2	1		2	1	1		3	3	3	3	1	2	1	1	3	4	3	3	3	2	3	2	3	3
32564623	adf2f20	2017-02-19 12:01:00	2017-02-19 12:05:00	teilgenommen und beendet	ja	28	6	männlich	Notfallsanitäter/ Notfallsanitäterin		4	4	2				1				1	3	3	1	1		2	2	2		4	3	4	3	1	2	2	2	4	3	4	3	3	2	3	1	4	3
32565950	ffef4cc	2017-02-19 14:06:00	2017-02-19 14:11:00	teilgenommen und beendet	ja	37	6	weiblich	Notarzt/Notärztin		2	2	1		1						1	1	2	2	1	2	2	1	1		3	3	4	3	1	2	1	1	2	3	3	3	3	3	3	1	3	3
32566668	c8c6241	2017-02-19 14:51:00	2017-02-19 15:04:00	teilgenommen und beendet	ja	39	10	männlich	Notarzt/Notärztin		2	3	1				1	1			2	3	1	1	2		1	2	1		3	3	3	3	1	2	3	1	3	4	3	3	3	2	3	1	3	3
32566832	577f813	2017-02-19 14:36:00	2017-02-19 15:15:00	teilgenommen und beendet	ja	29	7	männlich	Rettungsassistent/Rettungsassistentin		4	2	1		1						3	2	2	2	2		2	1	2		4	4	4	4	2	1	2	2	3	4	4	4	4	3	4	2	4	4
32567335	d88b9ab	2017-02-19 15:43:00	2017-02-19 15:50:00	teilgenommen und beendet	ja	50	20	männlich	Notfallsanitäter/ Notfallsanitäterin		4	2	1				1				1	1	4	2	1		1	2	2		3	3	3	3	1	2	1	1	3	4	3	4	2	3	3	2	3	3
32571351	1164f9a	2017-02-19 19:35:00	2017-02-19 19:42:00	teilgenommen und beendet	ja	40	7	männlich	Notarzt/Notärztin		3	2	1				1				1	1	2	1	1		1	2	1		3	2	3	3	3	2	3	3	3	3	2	2	2	3	3	3	3	3
32572255	1ff517e	2017-02-19 20:14:00	2017-02-19 20:24:00	teilgenommen und beendet	ja	34	15	männlich	Notfallsanitäter/ Notfallsanitäterin		4	3	3		1						1	2	3	1	2		1	1	3		3	3	3	3	2	2	1	1	3	4	3	3	4	3	3	1	4	3
32575365	1f4d207	2017-02-19 21:46:00	2017-02-19 22:59:00	teilgenommen und beendet	ja	41	14	männlich	Rettungsassistent/Rettungsassistentin		2	2	2		1						2	1	3	2	2		1	2	1		3	3	4	3	2	2	2	2	2	3	3	4	3	4	4	1	3	3
32575702	02c5ede	2017-02-19 23:05:00	2017-02-19 23:15:00	teilgenommen und beendet	ja	28	1	männlich	Notarzt/Notärztin		4	3	2		1						2	2	2	2	2		1	2	2		2	2	4	2	4	2	2	2	3	4	4	4	3	2	3	2	3	3
32578451	7d0c8b2	2017-02-20 06:37:00	2017-02-20 06:37:00	teilgenommen und beendet	ja	46	22	männlich	Notarzt/Notärztin		3	4	4				1				2	1	2	2	1		1	2	2		2	2	3	2	3	2	3	3	2	3	3	3	2	2	3	2	2	3
32578851	a086b65	2017-02-20 08:03:00	2017-02-20 08:09:00	teilgenommen und beendet	ja	41	8	männlich	Notarzt/Notärztin		4	3	3			1	1	1	1		1	2	3	3	1		1	3	1		2	2	3	2	2	2	3	3	3	4	2	2	2	2	3	2	2	2
32580265	9464a67	2017-02-20 09:38:00	2017-02-20 09:52:00	teilgenommen und beendet	ja	44	2	weiblich	Rettungsassistent/Rettungsassistentin		3	2	2		1						1	2	1	1	1	3	1	1	2		3	3	4	3	3	1	4	3	4	4	3	3	3	3	4	2	4	3
32580713	905c99e	2017-02-20 10:06:00	2017-02-20 10:15:00	teilgenommen und beendet	ja	51	32	männlich	Notarzt/Notärztin		3	2	1						1		1	1	2	2	2		1	1	1		3	3	4	3	2	1	2	1	3	4	3	3	3	3	3	1	3	3
32596503	fc1329f	2017-02-20 18:43:00	2017-02-20 18:58:00	teilgenommen und beendet	ja	40	10	männlich	Notarzt/Notärztin		3	2	1								2	1	2	2	1		1	2	2		3	3	4		3	1	3	1	4	4	3	3	3	3	3	2	3	3
32597847	461ea51	2017-02-20 19:38:00	2017-02-20 19:43:00	teilgenommen und beendet	ja	41	21	männlich	Notarzt/Notärztin		3	3	2				1				2	1	2	2	2		2	2	2		2	2	3	2	3	3	2	2	2	3	3	2	3	3	4	2	3	2
32598249	35c01cd	2017-02-20 19:45:00	2017-02-20 19:58:00	teilgenommen und beendet	ja	26	4.5	männlich	Rettungsassistent/Rettungsassistentin		4	3	2			1	1				1	1	2	2	1		1	2	2		2	2	3	2	3	1	3	3	2	3	2	3	2	2	3	1	3	2
32602900	5cd4fd9	2017-02-20 22:25:00	2017-02-20 22:36:00	teilgenommen und beendet	ja	48	5	männlich	Rettungsassistent/Rettungsassistentin		3	1	1		1						1	4	1	2	1		1	2	1		1	3	4	3	3	2	4	4	3	1	3	3	3	2	3	1	3	3
32603799	f35ea02	2017-02-20 22:58:00	2017-02-20 23:03:00	teilgenommen und beendet	ja	21	2	männlich	Rettungsassistent/Rettungsassistentin		3	4	2		1						2	2	3	2	1		1	2	2		3	4	4	3	2	2	4	2	2	3	3	2	3	2	3	2	4	3
32626153	e671df4	2017-02-21 18:55:00	2017-02-21 19:05:00	teilgenommen und beendet	ja	40	9	männlich	Notarzt/Notärztin		4	3	3		1						2	1	2	2	2		1	2	1		4	4	3	3	1	2	2	2	3	3	3	3	3	3	2	2	3	3
32638595	789514e	2017-02-22 08:33:00	2017-02-22 08:41:00	teilgenommen und beendet	ja	30	3	männlich	Notarzt/Notärztin		3	3	3				1				1	2	2	2	2		1	2	1		3	3	3	3	3	2	4	3	3	4	3	3	2	2	3	3	3	3
32722027	ff7da09	2017-02-24 21:01:00	2017-02-24 21:09:00	teilgenommen und beendet	ja	55	27	männlich	Notarzt/Notärztin		2	3	3			1	1	1	1		3	3	2	2	2		3	2	2		3	3	3	4	2	2	3	2	3	3	4	4	4	3	4	2	3	3
32743550	855f13a	2017-02-26 09:33:00	2017-02-26 09:46:00	teilgenommen und beendet	ja	34	8.5	männlich	Rettungsassistent/Rettungsassistentin		4	2	2				1				2	3	2	2	2		2	2	1		3	3	3	3	3	1	3	1	2	4	3	3	3	2	3	3	3	3
32763071	392dfa2	2017-02-27 09:50:00	2017-02-27 10:33:00	teilgenommen und beendet	ja	29	10	männlich	Rettungsassistent/Rettungsassistentin		1	1	1			1					2	1	2	2	2		1	3	3		3	3	3	3	4	2	4	1	2	4	3	2	2	2	3	3	3	3
32769939	4f27976	2017-02-27 14:39:00	2017-02-27 14:46:00	teilgenommen und beendet	ja	29	11	männlich	Notfallsanitäter/ Notfallsanitäterin		3	2	1		1						1	1	3	1	2		1	2	2		3	3	4	3	3	1	3	2	2	4	3	3	3	4	4	2	3	3
32917767	450f24f	2017-03-03 11:50:00	2017-03-03 11:56:00	teilgenommen und beendet	ja	39	12	männlich	Notarzt/Notärztin		3	3	3		1						3	2	3	3	1		1	2	4		3	3	4	3	4	1	4	4	4	2	4	4	3	3	3	3	4	4
32971145	4dd9ca4	2017-03-05 18:05:00	2017-03-05 18:17:00	teilgenommen und beendet	ja	43	11	männlich	Notarzt/Notärztin		3	2	2			1	1				2	1	2	1	1		1	2	1		3	2	3	3	2	3	2	3	3	3	3	3	2	3	3	3	3	2
32999330	440542a	2017-03-06 16:19:00	2017-03-06 17:04:00	teilgenommen und beendet	ja	51	23	weiblich	Notarzt/Notärztin		4	3	3				1				1	1	2	2	2	4	3	1	1		4	4	4	4	2	2	3	3	3	4	4	4	4	3	4	2	4	4
33006551	212beca	2017-03-06 20:32:00	2017-03-06 20:45:00	teilgenommen und beendet	ja	32	4	weiblich	Notarzt/Notärztin		4	3	2				1				2	2	2	2	1	3	1	1	2		3	3	4	3	2	1	3	1	3	3	3	4	3	3	4	2	3	3
33205350	a81e2a7	2017-03-13 10:59:00	2017-03-13 11:11:00	teilgenommen und beendet	ja	35	8	männlich	Notarzt/Notärztin		4	3	2				1	1			1	2	3	2	1		1	1	2		2	2	3	3	2	2	1	1	4	4	3	2	3	2	3	1	3	3
33436429	08b64a6	2017-03-19 08:52:00	2017-03-19 09:05:00	teilgenommen und beendet	ja	49	22	männlich	Notarzt/Notärztin		4	3	2				1				2	2	2	2	1		1	2	2		2	2	3	3	3	1	4	3	3	4	3	3	3	3	2	3	3	3
34299868	245489d	2017-04-16 23:42:00	2017-04-16 23:51:00	teilgenommen und beendet	ja	27	8	weiblich	Rettungsassistent/Rettungsassistentin		3	2	1				1				2	3	2	2	1	4	1	2	2		2	3	3	3	2	2	3	2	3	4	3	3	3	4	3	2	3	3
34380627	8a3e42d	2017-04-19 15:45:00	2017-04-19 15:50:00	teilgenommen und beendet	ja	49	22	männlich	Notarzt/Notärztin		3	2	2				1				2	2	2	2	1		1	2	1		3	3	3	3	3	2	3	2	3	3	3	3	3	3	3	2	3	3
34410412	5079a32	2017-04-20 11:29:00	2017-04-20 11:37:00	teilgenommen und beendet	ja	31	12	männlich	Notarzt/Notärztin		3	2	1				1				1	1	2	2	1		1	2	1		3	2	4	3	3	2	3	3	3	4	3	3	2	3	3	1	3	2
52056928	0106dbf	2018-12-02 14:34:00	2018-12-02 14:42:00	teilgenommen und beendet	ja	21	3.5	weiblich	Notfallsanitäter/ Notfallsanitäterin		3	2	1		1						2	1	3	2	2	2	1	2	1		3	3	4	3	1	2	1	1	2	2	3	3	2	3	3	1	4	3
53567631	ba23499	2019-01-19 12:47:00	2019-01-19 12:53:00	teilgenommen und beendet	ja	20	2	männlich	Notfallsanitäter/ Notfallsanitäterin		1	1	1		1						1	3	3	1	1		1	2	1		3	3	3	4	1	1	2	3	2	2	3	2	3	2	3	4	3	3
57613322	d7c612c	2019-05-15 20:54:00	2019-05-15 21:02:00	teilgenommen und beendet	ja	20	1.5	weiblich	Notfallsanitäter/ Notfallsanitäterin		3	1	1				1				1	1	3	2	1	2	1	2	1		2	2	3	2	2	2	1	1	1	2	3	3	1	3	4	1	3	2
57747231	e431fa3	2019-05-19 20:34:00	2019-05-19 20:44:00	teilgenommen und beendet	ja	34	14	männlich	Notfallsanitäter/ Notfallsanitäterin		4	3	2		1						1	2	2	2	1	4	1	2	2		3	3	3	3	2	2	3	2	2	4	3	3	3	3	3	3	3	3
59569349	b3d9d47	2019-07-18 11:58:00	2019-07-18 12:14:00	teilgenommen und beendet	ja	30	4	männlich	Notfallsanitäter/ Notfallsanitäterin		3	2	2				1				2	1	2	2	2		1	2	2		3	3	4	3	1	1	2	2	2	4	3	3	3	2	3	1	3	3
59889101	fb11b7e	2019-08-04 13:05:00	2019-08-04 13:13:00	teilgenommen und beendet	ja	40	22	männlich	Rettungsassistent/Rettungsassistentin		3	3	3		1						3	1	3	1	1		1	2	1		3	3	3	3	2	1	2	2	3	4	3	3	2	3	3	1	3	3
[truncated: 75 more columns]
